# Supplementary material for: The causal relationships between inflammatory cytokines, blood metabolites, and thyroid cancer: a two-step Mendelian randomization analysis
Source: Discov Oncol. 2025 Mar 12;16:301. doi: 10.1007/s12672-025-02029-w (PMC11904021; doi:10.1007/s12672-025-02029-w)
Supplement: Supplementary file 2 — Additional file 2 [file 12672_2025_2029_MOESM2_ESM.xlsx]

## Sheet: Content
Supplementary Table 1. Selected circulating inflammatory cytokines-associated SNPs
Supplementary Table 2. Selected blood metabolites-associated SNPs
Supplementary Table 3. Selected thyroid cancer-associated SNPs
Supplementary Table 4. Selected TNFS14-associated SNPs
Supplementary Table 5. Causal effects of inflammatory cytokines on thyroid cancer
Supplementary Table 6. Causal effects of thyroid cancer on inflammatory cytokines
Supplementary Table 7. Causal effects of blood metabolites on thyroid cancer
Supplementary Table 8. Causal effects of TNFSF14 on specific blood metabolites
Supplementary Table 9. Associations of inflammatory cytokines with thyroid cancer in heterogeneity tests
Supplementary Table 10. Associations of inflammatory cytokines with thyroid cancer in pleiotropy tests
Supplementary Table 11. Associations of thyroid cancer with inflammatory cytokines in heterogeneity tests
Supplementary Table 12. Associations of thyroid cancer with inflammatory cytokines in pleiotropy tests
Supplementary Table 13. Associations of blood metabolites with thyroid cancer in heterogeneity tests
Supplementary Table 14. Associations of blood metabolites with thyroid cancer in pleiotropy tests
Supplementary Table 15. Associations of TNFSF14 with specific metabolites in heterogeneity tests
Supplementary Table 16. Associations of TNFSF14 with specific metabolites in pleiotropy tests

## Sheet: Supplementary Table 1
ST 1. selected circulating inflammatory cytokines-associated SNPs	Supplementary Table 1. Selected circulating inflammatory cytokines-associated SNPs
Inflammatory proteins	SNP	chr	pos	effect_allele	other_allele	beta	se	eaf	pval	R²	F
Eukaryotic translation initiation factor 4E-binding protein 1 levels	rs10792025	11	68921211	T	C	-0.0593	0.0124	0.3383	1.73e-06	0.00155073	22.87
Eukaryotic translation initiation factor 4E-binding protein 1 levels	rs10926313	1	240804510	A	G	-0.0884	0.0175	0.8334	4.39e-07	0.00178296	25.5169
Eukaryotic translation initiation factor 4E-binding protein 1 levels	rs2731672	5	176842474	T	C	0.0926	0.0152	0.2679	1.11e-09	0.00314041	37.1137
Eukaryotic translation initiation factor 4E-binding protein 1 levels	rs5030072	3	186455546	T	C	0.0594	0.0119	0.5711	5.99e-07	0.00169049	24.916
Eukaryotic translation initiation factor 4E-binding protein 1 levels	rs74496658	15	98612031	A	G	-0.4079	0.0889	0.0143	4.47e-06	0.00219891	21.0525
Adenosine Deaminase levels	rs1608554	7	22807634	A	G	0.0598	0.0122	0.656	9.5e-07	0.00162833	24.0261
Adenosine Deaminase levels	rs244088	20	43237223	A	C	0.3523	0.0153	0.161	2.55e-117	0.0347624	530.203
Adenosine Deaminase levels	rs2527856	7	80678923	T	C	0.0562	0.0122	0.5989	4.09e-06	0.00148319	21.2204
Adenosine Deaminase levels	rs6017383	20	43298501	T	C	-0.1776	0.0141	0.7625	2.23e-36	0.0106681	158.653
Adenosine Deaminase levels	rs7292320	22	37921425	A	G	-0.0599	0.0131	0.2529	4.82e-06	0.00141769	20.9079
Adenosine Deaminase levels	rs72999945	3	144047281	A	G	0.3412	0.0742	0.0105	4.26e-06	0.00171575	21.1451
Adenosine Deaminase levels	rs78491189	20	42857490	A	C	0.1613	0.0299	0.0462	6.87e-08	0.0022614	29.1022
Artemin levels	rs1329733	9	92208227	A	G	-0.0674	0.0136	0.5323	7.2e-07	0.00216346	24.5608
Artemin levels	rs13303278	1	921716	A	C	-0.0664	0.0144	0.5539	4.01e-06	0.00206746	21.2623
Artemin levels	rs1370215	18	54688939	T	C	-0.07	0.0153	0.7417	4.76e-06	0.00184441	20.9321
Artemin levels	rs138311590	4	4424044	A	G	-0.0811	0.0176	0.84	4.07e-06	0.00180291	21.2332
Artemin levels	rs3003450	1	17628383	T	G	0.0632	0.0137	0.6627	3.97e-06	0.00180634	21.281
Artemin levels	rs62277657	3	111720183	A	G	0.0833	0.0166	0.1972	5.22e-07	0.00213395	25.181
Artemin levels	rs6509909	19	55422034	C	G	-0.0881	0.0176	0.8122	5.57e-07	0.00220706	25.0569
Artemin levels	rs9684768	4	156930775	C	G	0.0692	0.014	0.626	7.7e-07	0.00215212	24.4318
Axin-1 levels	rs138101212	7	83692474	C	G	-0.1575	0.0341	0.9519	3.86e-06	0.00215108	21.333
Axin-1 levels	rs2470622	8	102489704	A	G	-0.1229	0.0242	0.9127	3.8e-07	0.0022686	25.7913
Axin-1 levels	rs2691531	7	77960330	T	C	-0.067	0.0133	0.5979	4.71e-07	0.00214764	25.3774
Axin-1 levels	rs2712427	3	128431622	A	G	0.0626	0.0134	0.4935	2.99e-06	0.00192033	21.8242
Axin-1 levels	rs428324	18	77253338	T	C	0.0692	0.0148	0.6047	2.93e-06	0.00212234	21.8619
beta-nerve growth factor levels	rs12533747	7	30944899	A	G	0.1389	0.0276	0.0802	4.84e-07	0.00176886	25.3272
beta-nerve growth factor levels	rs12539643	7	151019021	C	G	0.1867	0.0408	0.966	4.74e-06	0.0018428	20.9396
beta-nerve growth factor levels	rs1294389	1	115765603	T	C	0.0622	0.0122	0.2932	3.43e-07	0.00176059	25.9933
beta-nerve growth factor levels	rs13058191	22	49775973	C	G	-0.2164	0.0467	0.0256	3.59e-06	0.00150005	21.4724
beta-nerve growth factor levels	rs17689534	4	166807640	A	G	0.2208	0.0462	0.0229	1.76e-06	0.00169924	22.841
beta-nerve growth factor levels	rs181832655	10	29603372	A	G	0.6172	0.1233	0.989	5.57e-07	0.00286558	25.0568
beta-nerve growth factor levels	rs1878359	8	122948812	A	G	0.0626	0.0126	0.719	6.76e-07	0.00167202	24.6835
beta-nerve growth factor levels	rs2904780	6	31457874	A	C	-0.0685	0.0143	0.3918	1.67e-06	0.00198514	22.9461
beta-nerve growth factor levels	rs3128517	9	90362040	T	C	-0.0775	0.0118	0.4965	5.11e-11	0.0030089	43.136
beta-nerve growth factor levels	rs34559191	19	16434937	T	C	0.0607	0.0124	0.3088	9.82e-07	0.00174948	23.9626
beta-nerve growth factor levels	rs4017	4	164064099	T	C	-0.1187	0.0258	0.9491	4.21e-06	0.00143397	21.1671
beta-nerve growth factor levels	rs4958093	5	132959740	A	C	-0.2481	0.0503	0.0146	8.12e-07	0.0016478	24.3286
beta-nerve growth factor levels	rs62092633	18	55441626	T	C	-0.1249	0.0259	0.1005	1.42e-06	0.00204619	23.2555
beta-nerve growth factor levels	rs62494116	8	13332042	T	C	0.0578	0.0117	0.6636	7.81e-07	0.00165444	24.4053
beta-nerve growth factor levels	rs72673086	4	96824143	A	G	0.0584	0.0126	0.3152	3.57e-06	0.00166822	21.4825
beta-nerve growth factor levels	rs773620	1	113785301	T	C	-0.0559	0.0121	0.372	3.84e-06	0.00149112	21.3429
beta-nerve growth factor levels	rs77493302	6	838092	T	C	0.0853	0.0185	0.8904	4.01e-06	0.00144013	21.2596
beta-nerve growth factor levels	rs9479501	6	153400418	T	G	0.0629	0.0137	0.2135	4.41e-06	0.0014293	21.0795
Caspase 8 levels	rs1032417	12	62645486	C	G	-0.0858	0.0165	0.1545	1.99e-07	0.00188813	27.04
Caspase 8 levels	rs1034059	6	158193698	A	G	0.0681	0.0145	0.6981	2.65e-06	0.00154076	22.0576
Caspase 8 levels	rs11695193	2	231090015	A	T	-0.0806	0.0162	0.1582	6.51e-07	0.00167643	24.7537
Caspase 8 levels	rs11709039	3	152332673	T	C	0.0781	0.0168	0.856	3.34e-06	0.00146393	21.6114
Caspase 8 levels	rs1208077	2	202526589	A	T	-0.1148	0.0177	0.8688	8.82e-11	0.0028481	42.0666
Caspase 8 levels	rs73260589	6	166405928	A	G	0.0847	0.0183	0.1155	3.68e-06	0.00145241	21.4222
Eotaxin levels	rs12075	1	159175354	A	G	0.0749	0.0114	0.5547	5.03e-11	0.0029222	43.1672
Eotaxin levels	rs1491961	3	46250348	T	C	0.0931	0.0134	0.2587	3.71e-12	0.00336802	48.2714
Eotaxin levels	rs1564995	11	24773107	A	G	-0.0609	0.0131	0.6155	3.34e-06	0.00151073	21.6119
Eotaxin levels	rs1996497	3	43302159	A	G	-0.0776	0.0158	0.8381	9.04e-07	0.00163514	24.1218
Eotaxin levels	rs2399425	3	112089351	T	C	-0.4495	0.0937	0.0118	1.61e-06	0.00219656	23.0134
Eotaxin levels	rs34536806	11	95274487	T	G	0.1017	0.0208	0.9023	1.01e-06	0.00167086	23.9065
Eotaxin levels	rs3919627	3	42909160	A	G	-0.1549	0.0119	0.3641	9.82e-39	0.0113881	169.437
Eotaxin levels	rs4841168	8	9386897	T	G	0.0651	0.0137	0.3165	2.02e-06	0.00157828	22.5798
Eotaxin levels	rs6894241	5	118058126	A	C	-0.0656	0.0137	0.2333	1.68e-06	0.00155593	22.928
Eotaxin levels	rs74332710	4	132823334	T	C	-0.4465	0.0959	0.9877	3.23e-06	0.00226663	21.6773
Eotaxin levels	rs7799486	7	75490752	C	G	-0.0987	0.0129	0.7001	1.99e-14	0.00408158	58.5403
Eotaxin levels	rs79432525	10	128183195	T	G	0.1929	0.0422	0.9754	4.85e-06	0.00146467	20.8949
Eotaxin levels	rs79722574	17	32619052	T	C	-0.1215	0.0156	0.167	6.78e-15	0.00410458	60.6601
Eotaxin levels	rs8066660	17	32676616	A	G	0.0636	0.0135	0.2791	2.46e-06	0.0015514	22.1946
Eotaxin levels	rs9940390	16	80051931	T	C	-0.0818	0.0133	0.7358	7.73e-10	0.00264122	37.8271
Eotaxin levels	rs9976282	21	39593226	A	G	-0.1678	0.0345	0.0333	1.15e-06	0.0016045	23.6562
C-C motif chemokine 19 levels	rs115596571	6	32602104	T	C	0.5011	0.0312	0.0622	4.8e-58	0.0183101	257.952
C-C motif chemokine 19 levels	rs1415763	6	125027776	C	G	0.0757	0.0157	0.1687	1.42e-06	0.00157592	23.2484
C-C motif chemokine 19 levels	rs34100078	6	32653792	A	G	-0.2897	0.0252	0.9201	1.38e-30	0.0101973	132.159
C-C motif chemokine 19 levels	rs3792790	5	150442171	A	C	0.0551	0.012	0.4736	4.4e-06	0.00147363	21.0834
C-C motif chemokine 19 levels	rs4554017	4	145124024	T	C	0.0596	0.0122	0.3904	1.03e-06	0.00166777	23.8656
C-C motif chemokine 19 levels	rs4713534	6	32445926	T	G	-0.0928	0.0164	0.1687	1.53e-08	0.00230435	32.019
C-C motif chemokine 19 levels	rs4767002	12	113169770	T	C	-0.0563	0.0118	0.5634	1.83e-06	0.00154347	22.7642
C-C motif chemokine 19 levels	rs4907572	13	113647321	A	G	-0.0671	0.0137	0.2653	9.69e-07	0.00162701	23.9885
C-C motif chemokine 19 levels	rs62292952	3	132200719	T	G	0.2346	0.0185	0.8822	7.53e-37	0.0108022	160.81
C-C motif chemokine 19 levels	rs6486995	12	19813981	A	T	-0.0697	0.0135	0.2452	2.43e-07	0.00180602	26.6562
C-C motif chemokine 19 levels	rs6870560	5	174187919	T	C	0.0863	0.0169	0.8559	3.28e-07	0.00176717	26.0764
C-C motif chemokine 19 levels	rs9469127	6	32444093	C	G	-0.4884	0.0277	0.9365	1.41e-69	0.0206648	310.879
C-C motif chemokine 20 levels	rs10207134	2	228661828	T	C	-0.0996	0.0128	0.326	7.18e-15	0.00422067	60.5479
C-C motif chemokine 20 levels	rs10837780	11	42142787	T	C	0.1191	0.026	0.9413	4.63e-06	0.00146666	20.9834
C-C motif chemokine 20 levels	rs1129474	8	22584718	T	C	0.0573	0.012	0.5396	1.8e-06	0.00159347	22.8006
C-C motif chemokine 20 levels	rs2796032	9	115519904	T	C	0.0636	0.0127	0.3159	5.5e-07	0.00170129	25.0788
C-C motif chemokine 20 levels	rs4981022	12	104149874	A	G	0.0635	0.0128	0.6933	7.02e-07	0.00166926	24.6109
C-C motif chemokine 20 levels	rs5769672	22	49877754	T	G	-0.1184	0.0257	0.9406	4.09e-06	0.00143883	21.2245
C-C motif chemokine 20 levels	rs6498926	16	63795822	A	T	0.0616	0.0134	0.3426	4.29e-06	0.00164288	21.1325
C-C motif chemokine 20 levels	rs742493	6	40998167	T	C	0.1459	0.0185	0.883	3.11e-15	0.00420384	62.1967
C-C motif chemokine 23 levels	rs1001495	2	241647342	T	C	0.0983	0.0215	0.9113	4.83e-06	0.00152931	20.904
C-C motif chemokine 23 levels	rs10512473	17	34053839	T	C	-0.266	0.0349	0.0307	2.5e-14	0.00392799	58.0915
C-C motif chemokine 23 levels	rs112492	11	1989274	A	G	-0.0692	0.014	0.7293	7.7e-07	0.00184441	24.4318
C-C motif chemokine 23 levels	rs12949647	17	21386459	A	G	-0.0643	0.0137	0.7287	2.69e-06	0.00153958	22.0283
C-C motif chemokine 23 levels	rs17735284	11	84372512	A	T	0.0927	0.0202	0.0922	4.45e-06	0.00142837	21.0599
C-C motif chemokine 23 levels	rs2870238	4	77373079	T	C	0.0574	0.0114	0.4869	4.78e-07	0.0017177	25.3521
C-C motif chemokine 23 levels	rs438811	19	45416741	T	C	0.0669	0.0138	0.2405	1.25e-06	0.00159424	23.5014
C-C motif chemokine 23 levels	rs4719850	7	3238978	T	C	-0.0548	0.0118	0.5907	3.42e-06	0.00146263	21.5674
C-C motif chemokine 23 levels	rs712048	17	34326215	A	C	-0.5147	0.0158	0.1497	1e-200	0.0672399	1061.19
C-C motif chemokine 23 levels	rs73114426	12	57405049	A	G	0.0948	0.0207	0.0846	4.66e-06	0.00142195	20.9737
C-C motif chemokine 23 levels	rs77083410	11	115081786	C	G	0.224	0.0416	0.0223	7.26e-08	0.00196424	28.9941
C-C motif chemokine 25 levels	rs10792444	11	64434151	T	C	-0.0865	0.0181	0.8838	1.76e-06	0.0015481	22.8389
C-C motif chemokine 25 levels	rs11028036	11	24600146	A	G	0.0546	0.0117	0.5707	3.06e-06	0.00147668	21.7778
C-C motif chemokine 25 levels	rs12114935	8	42100809	A	G	0.0769	0.0142	0.7856	6.11e-08	0.00198705	29.3276
C-C motif chemokine 25 levels	rs12606983	18	2511738	T	C	-0.0673	0.0134	0.2475	5.1e-07	0.00171149	25.2244
C-C motif chemokine 25 levels	rs140872186	19	8164412	T	C	0.2299	0.0184	0.1256	7.99e-36	0.012005	156.114
C-C motif chemokine 25 levels	rs17474001	9	136267149	T	C	-0.1966	0.0195	0.1387	6.63e-24	0.00855358	101.648
C-C motif chemokine 25 levels	rs2544798	19	49074764	A	G	-0.059	0.0121	0.6445	1.08e-06	0.0016615	23.7757
C-C motif chemokine 25 levels	rs281377	19	49206603	T	C	0.2823	0.0115	0.4827	4.56e-133	0.0392914	602.596
C-C motif chemokine 25 levels	rs34993275	12	624693	T	C	-0.0634	0.0131	0.6847	1.3e-06	0.00163687	23.4226
C-C motif chemokine 25 levels	rs62124660	19	8099662	A	G	0.5228	0.0159	0.1695	1e-200	0.0703533	1081.13
C-C motif chemokine 25 levels	rs62125110	19	7871460	T	G	-0.1228	0.0144	0.7797	1.49e-17	0.00491148	72.723
C-C motif chemokine 25 levels	rs636479	11	75419643	A	G	0.0548	0.0119	0.3757	4.12e-06	0.0014377	21.2064
C-C motif chemokine 25 levels	rs7137942	12	81177765	A	G	-0.0637	0.0133	0.6502	1.67e-06	0.00184621	22.9391
C-C motif chemokine 25 levels	rs7251191	19	8243394	A	G	0.1045	0.0184	0.1488	1.35e-08	0.00259404	32.255
C-C motif chemokine 25 levels	rs7296588	12	578100	A	G	-0.1159	0.0116	0.4365	1.66e-23	0.00673472	99.8277
C-C motif chemokine 25 levels	rs7611785	3	144213414	A	G	0.0941	0.0198	0.103	2.01e-06	0.0015306	22.5865
C-C motif chemokine 25 levels	rs7806274	7	155146782	T	C	-0.0755	0.0161	0.1668	2.74e-06	0.0016067	21.9909
C-C motif chemokine 25 levels	rs851850	6	67085077	A	G	-0.0777	0.0163	0.846	1.87e-06	0.00158806	22.7231
C-C motif chemokine 28 levels	rs10876550	12	54712308	A	G	0.0643	0.0114	0.589	1.7e-08	0.00215483	31.8136
C-C motif chemokine 28 levels	rs11078696	17	7459299	T	G	-0.0855	0.017	0.7824	4.92e-07	0.00231696	25.295
C-C motif chemokine 28 levels	rs139902	22	38406782	A	C	0.0684	0.0121	0.3659	1.58e-08	0.00223229	31.9552
C-C motif chemokine 28 levels	rs1514964	1	64836646	T	C	-0.1263	0.0264	0.9486	1.72e-06	0.00155118	22.8875
C-C motif chemokine 28 levels	rs2477954	10	90264140	T	C	-0.058	0.012	0.6211	1.34e-06	0.0016328	23.3611
C-C motif chemokine 28 levels	rs274555	5	131722951	T	C	0.0535	0.0115	0.4491	3.28e-06	0.00151288	21.6427
C-C motif chemokine 28 levels	rs371663005	11	25452442	A	G	-0.0959	0.0208	0.8571	4.02e-06	0.00194785	21.2574
C-C motif chemokine 28 levels	rs4866742	5	43405459	T	C	0.0702	0.0122	0.4126	8.71e-09	0.0025746	33.1096
C-C motif chemokine 28 levels	rs6671688	1	154994265	T	C	0.0534	0.0116	0.5411	4.16e-06	0.0014814	21.1917
C-C motif chemokine 28 levels	rs686952	2	111919346	A	C	0.0615	0.0124	0.3058	7.06e-07	0.00171925	24.5984
C-C motif chemokine 28 levels	rs73988722	17	32884274	A	T	0.451	0.0892	0.01	4.28e-07	0.00259911	25.5637
C-C motif chemokine 28 levels	rs7661151	4	157065076	T	C	0.0531	0.0116	0.6323	4.7e-06	0.00142073	20.9543
C-C motif chemokine 28 levels	rs76669782	9	90419900	A	C	-0.2853	0.0513	0.0176	2.68e-08	0.00238616	30.9292
C-C motif chemokine 4 levels	rs10990301	9	105528047	A	T	0.085	0.0186	0.8839	4.88e-06	0.0014589	20.8839
C-C motif chemokine 4 levels	rs1161092	12	67722012	A	G	-0.0635	0.0125	0.6742	3.77e-07	0.00180215	25.8064
C-C motif chemokine 4 levels	rs13074904	3	45400138	T	C	0.0988	0.0157	0.1835	3.11e-10	0.00276286	39.6018
C-C motif chemokine 4 levels	rs42279	5	11317698	T	C	0.0743	0.0162	0.1598	4.51e-06	0.00142544	21.0352
C-C motif chemokine 4 levels	rs56131468	10	132716137	A	G	0.0833	0.0178	0.1323	2.87e-06	0.00152979	21.9003
C-C motif chemokine 4 levels	rs58853735	3	48177829	T	C	-0.0677	0.014	0.2937	1.33e-06	0.00163327	23.3841
C-C motif chemokine 4 levels	rs66485735	3	46613543	A	G	-0.2031	0.0137	0.746	1.01e-49	0.0151425	219.775
C-C motif chemokine 4 levels	rs72820204	17	34971476	T	C	0.2222	0.0323	0.9627	6.02e-12	0.00320357	47.3242
C-C motif chemokine 4 levels	rs77648833	3	46474955	A	G	-0.394	0.0161	0.8393	2.93e-132	0.0402153	598.881
C-C motif chemokine 4 levels	rs8064426	17	34819750	A	G	-0.4104	0.0173	0.1459	2.11e-124	0.0378815	562.759
Natural killer cell receptor 2B4 levels	rs10774611	12	111383036	A	G	-0.0567	0.012	0.5682	2.3e-06	0.00156043	22.3256
Natural killer cell receptor 2B4 levels	rs11020961	11	94575608	A	G	0.0768	0.0161	0.8167	1.84e-06	0.00159037	22.7547
Natural killer cell receptor 2B4 levels	rs11220506	11	126335329	A	G	-0.0702	0.0147	0.1876	1.79e-06	0.00154616	22.8055
Natural killer cell receptor 2B4 levels	rs11265493	1	160803802	A	G	0.2122	0.0119	0.4066	3.99e-71	0.0217749	317.978
Natural killer cell receptor 2B4 levels	rs1434219	2	79554556	T	C	-0.0589	0.0123	0.4388	1.68e-06	0.00160267	22.9309
Natural killer cell receptor 2B4 levels	rs1574847	4	27611759	C	G	-0.0637	0.0139	0.2366	4.59e-06	0.00146802	21.0014
Natural killer cell receptor 2B4 levels	rs34826779	8	106570964	T	G	0.063	0.0138	0.248	4.99e-06	0.00145683	20.8412
Natural killer cell receptor 2B4 levels	rs3828139	1	44253015	T	C	0.0744	0.0119	0.4677	4.05e-10	0.00272907	39.0888
Natural killer cell receptor 2B4 levels	rs4672486	2	62495209	A	G	0.0661	0.0117	0.4329	1.61e-08	0.00216392	31.9177
Natural killer cell receptor 2B4 levels	rs56272634	2	111846068	T	C	0.0704	0.0126	0.6994	2.31e-08	0.00211529	31.2179
Natural killer cell receptor 2B4 levels	rs652534	11	126179519	T	C	-0.0534	0.0116	0.5858	4.16e-06	0.00143759	21.1917
Natural killer cell receptor 2B4 levels	rs6677526	1	160954837	C	G	0.086	0.0159	0.2233	6.34e-08	0.00252979	29.2552
Natural killer cell receptor 2B4 levels	rs6909741	6	673147	A	G	-0.0941	0.0206	0.0876	4.92e-06	0.00141583	20.8663
Natural killer cell receptor 2B4 levels	rs72837690	17	7088423	T	C	-0.0776	0.0125	0.6405	5.37e-10	0.00269062	38.5393
Natural killer cell receptor 2B4 levels	rs78142752	5	96078542	T	C	0.2288	0.0497	0.0184	4.15e-06	0.00143653	21.1933
CD40L receptor levels	rs12152184	22	45002809	A	G	0.1085	0.0205	0.8849	1.21e-07	0.00225398	28.0125
CD40L receptor levels	rs13042545	20	44779755	A	G	0.1394	0.0135	0.7671	5.38e-25	0.00719095	106.625
CD40L receptor levels	rs3967170	3	3773438	A	G	0.0789	0.017	0.1353	3.46e-06	0.00146131	21.5405
CD40L receptor levels	rs404842	16	84304113	A	G	-0.0599	0.0123	0.6433	1.12e-06	0.00165746	23.7161
CD40L receptor levels	rs4239702	20	44749251	T	C	-0.4333	0.0122	0.2824	1e-200	0.078861	1261.41
CD40L receptor levels	rs7267295	20	44570683	T	C	-0.1653	0.0163	0.152	3.63e-24	0.00736224	102.842
CD40L receptor levels	rs8024256	15	26829521	A	G	-0.0562	0.0121	0.3092	3.41e-06	0.00146199	21.5726
CD40L receptor levels	rs9526031	13	45595067	A	C	0.064	0.012	0.4882	9.64e-08	0.00198711	28.4444
CD40L receptor levels	rs9993874	4	55046724	A	G	-0.0582	0.0125	0.4883	3.22e-06	0.00174506	21.6783
T-cell surface glycoprotein CD5 levels	rs10744782	12	113166569	A	G	0.0624	0.0124	0.3045	4.85e-07	0.00171659	25.3236
T-cell surface glycoprotein CD5 levels	rs10774611	12	111383036	A	G	-0.0669	0.012	0.5683	2.48e-08	0.00217103	31.0806
T-cell surface glycoprotein CD5 levels	rs11622090	14	93329692	T	C	-0.0588	0.0128	0.3206	4.35e-06	0.00159203	21.1025
T-cell surface glycoprotein CD5 levels	rs12416520	10	71211945	A	G	-0.0629	0.0132	0.7492	1.89e-06	0.00154156	22.7067
T-cell surface glycoprotein CD5 levels	rs1259355	12	31688535	A	G	0.0569	0.0119	0.4361	1.74e-06	0.00159792	22.8629
T-cell surface glycoprotein CD5 levels	rs17155674	11	60875906	T	C	-0.1269	0.0204	0.9005	4.95e-10	0.00270152	38.6957
T-cell surface glycoprotein CD5 levels	rs2237450	7	50716017	T	C	0.0623	0.0124	0.6389	5.06e-07	0.00176395	25.2425
T-cell surface glycoprotein CD5 levels	rs3104373	6	32600375	T	C	0.0973	0.0165	0.1469	3.7e-09	0.00235474	34.7743
T-cell surface glycoprotein CD5 levels	rs4073745	5	176733341	A	G	-0.0683	0.0131	0.7003	1.85e-07	0.0018993	27.1831
T-cell surface glycoprotein CD5 levels	rs4991648	6	31337691	A	G	0.0607	0.0125	0.399	1.2e-06	0.00183214	23.5807
T-cell surface glycoprotein CD5 levels	rs60562286	10	114454187	A	T	-0.1681	0.0352	0.0327	1.79e-06	0.00154651	22.8061
T-cell surface glycoprotein CD5 levels	rs612657	13	38857504	A	C	-0.0998	0.0213	0.0792	2.79e-06	0.00148857	21.9534
T-cell surface glycoprotein CD5 levels	rs61768480	1	1103150	A	G	0.0695	0.0147	0.2776	2.27e-06	0.00163275	22.353
T-cell surface glycoprotein CD5 levels	rs7242462	18	45545720	A	G	-0.1199	0.0187	0.8853	1.44e-10	0.00286964	41.1107
T-cell surface glycoprotein CD5 levels	rs72821405	6	4714797	T	C	-0.1014	0.0217	0.0833	2.97e-06	0.00148067	21.8352
T-cell surface glycoprotein CD5 levels	rs754382	11	60899767	A	G	-0.1141	0.0121	0.323	4.11e-21	0.00600045	88.9202
T-cell surface glycoprotein CD5 levels	rs77937770	4	77193208	A	T	0.072	0.0144	0.8042	5.73e-07	0.0016948	25
T-cell surface glycoprotein CD5 levels	rs9274678	6	32636646	A	G	0.0957	0.019	0.8557	4.73e-07	0.0021532	25.3698
T-cell surface glycoprotein CD6 isoform levels	rs10849918	12	111376921	T	C	0.0773	0.0125	0.4568	6.25e-10	0.0029813	38.2419
T-cell surface glycoprotein CD6 isoform levels	rs112614929	11	61398689	T	C	-0.1889	0.0287	0.0429	4.65e-11	0.00293199	43.3212
T-cell surface glycoprotein CD6 isoform levels	rs302285	1	194209502	A	T	0.1841	0.0392	0.966	2.65e-06	0.0017753	22.0564
T-cell surface glycoprotein CD6 isoform levels	rs60988380	9	33117954	T	C	0.0955	0.0193	0.1058	7.49e-07	0.00165913	24.4845
T-cell surface glycoprotein CD6 isoform levels	rs61198976	11	60538309	A	G	-0.216	0.0198	0.153	1.04e-27	0.010391	119.008
T-cell surface glycoprotein CD6 isoform levels	rs7398196	12	112026383	A	G	-0.068	0.0147	0.2027	3.73e-06	0.00149573	21.3985
T-cell surface glycoprotein CD6 isoform levels	rs74886615	4	83099601	A	T	0.0688	0.0129	0.6149	9.64e-08	0.00228829	28.4444
T-cell surface glycoprotein CD6 isoform levels	rs841332	1	95171460	A	G	-0.0721	0.0154	0.8286	2.84e-06	0.00148637	21.9194
CUB domain-containing protein 1 levels	rs118116993	6	162326838	A	T	0.0957	0.0197	0.0969	1.19e-06	0.00164939	23.5989
CUB domain-containing protein 1 levels	rs12290068	11	126261564	A	G	0.1221	0.0122	0.3187	1.4e-23	0.00675681	100.164
CUB domain-containing protein 1 levels	rs17078000	13	84915900	A	G	0.0609	0.0128	0.7179	1.96e-06	0.00158226	22.6368
CUB domain-containing protein 1 levels	rs2076534	6	32362416	T	G	0.0911	0.014	0.2098	7.66e-11	0.00286598	42.3429
CUB domain-containing protein 1 levels	rs28535751	14	59010649	T	C	-0.0541	0.0118	0.6294	4.55e-06	0.00142488	21.0199
CUB domain-containing protein 1 levels	rs3749191	3	45134822	T	C	0.0764	0.0117	0.3568	6.58e-11	0.00288738	42.6398
CUB domain-containing protein 1 levels	rs4804148	19	11270867	T	C	-0.0619	0.0125	0.7187	7.35e-07	0.00166179	24.5223
CUB domain-containing protein 1 levels	rs595760	11	126179662	T	C	0.0811	0.0121	0.3102	2.05e-11	0.00304215	44.9232
CUB domain-containing protein 1 levels	rs59872649	2	148430383	A	G	-0.1093	0.0232	0.0652	2.46e-06	0.00150435	22.1955
CUB domain-containing protein 1 levels	rs6991332	8	61937553	T	C	-0.0579	0.0119	0.6455	1.14e-06	0.0016546	23.6735
CUB domain-containing protein 1 levels	rs7197	6	32412580	T	C	0.0991	0.0143	0.2016	4.21e-12	0.00324938	48.0259
CUB domain-containing protein 1 levels	rs7506429	18	19991319	A	C	0.0737	0.0144	0.7965	3.09e-07	0.00183048	26.1945
CUB domain-containing protein 1 levels	rs79885994	3	45130679	T	G	-0.2643	0.0228	0.0794	4.52e-31	0.0103988	134.377
CUB domain-containing protein 1 levels	rs9272226	6	32602396	T	C	-0.0933	0.0118	0.6505	2.64e-15	0.00422598	62.5172
Macrophage colony-stimulating factor 1 levels	rs11685487	2	8775320	T	C	0.0944	0.0196	0.1197	1.46e-06	0.00162135	23.197
Macrophage colony-stimulating factor 1 levels	rs17610659	1	110503296	T	C	0.1684	0.0118	0.4821	3.31e-46	0.0140579	203.667
Macrophage colony-stimulating factor 1 levels	rs2523992	6	30075103	T	G	-0.075	0.0152	0.8323	8.05e-07	0.0016499	24.3464
Macrophage colony-stimulating factor 1 levels	rs333974	1	110469411	A	G	-0.0959	0.0119	0.5493	7.7e-16	0.00452609	64.9446
Macrophage colony-stimulating factor 1 levels	rs7227917	18	45546185	A	G	-0.0872	0.0185	0.8823	2.43e-06	0.00155298	22.2172
Macrophage colony-stimulating factor 1 levels	rs78652121	4	13713646	C	G	-0.1189	0.026	0.0697	4.81e-06	0.0016266	20.913
Cystatin D levels	rs11699520	20	23837634	A	C	-0.6615	0.0139	0.8162	1e-200	0.13328	2264.8
Cystatin D levels	rs12294339	11	34860199	T	C	0.0702	0.0118	0.3671	2.7e-09	0.00239796	35.3924
Cystatin D levels	rs13127297	4	23899510	A	G	0.0545	0.0117	0.4095	3.19e-06	0.00147109	21.6981
Cystatin D levels	rs13397003	2	62640887	T	G	0.0701	0.0141	0.7748	6.64e-07	0.0016752	24.7171
Cystatin D levels	rs141192864	12	31381343	T	C	0.1016	0.0213	0.0812	1.84e-06	0.00154267	22.7525
Cystatin D levels	rs150547	5	59193431	A	C	0.0548	0.0119	0.4071	4.12e-06	0.00148222	21.2064
Cystatin D levels	rs1536565	1	102420542	A	G	-0.1244	0.0264	0.9481	2.45e-06	0.00150483	22.2041
Cystatin D levels	rs17154027	8	11713852	A	G	-0.0558	0.0121	0.6302	4e-06	0.00148642	21.2666
Cystatin D levels	rs2004288	20	23427049	T	C	-0.0634	0.0118	0.3719	7.75e-08	0.00195636	28.8679
Cystatin D levels	rs2359245	1	109737090	A	G	-0.0625	0.0136	0.7758	4.32e-06	0.00143143	21.1194
Cystatin D levels	rs368565	19	49201217	T	C	-0.0676	0.012	0.4911	1.77e-08	0.00221644	31.7344
Cystatin D levels	rs3889401	6	7051402	A	G	0.0885	0.0191	0.8624	3.6e-06	0.00182277	21.4694
Cystatin D levels	rs4507745	8	56143053	T	C	0.057	0.0122	0.6482	2.98e-06	0.00157202	21.8288
Cystatin D levels	rs470841	18	24286681	T	C	0.0568	0.0119	0.6369	1.81e-06	0.00154387	22.7826
Cystatin D levels	rs4766797	12	117050587	A	G	-0.0574	0.0117	0.4935	9.3e-07	0.00168194	24.0687
Cystatin D levels	rs6083250	20	23731721	T	C	-0.2416	0.0158	0.8069	8.76e-53	0.0161034	233.819
Cystatin D levels	rs67020211	15	63639644	T	G	0.079	0.0115	0.4609	6.44e-12	0.00319307	47.1909
Cystatin D levels	rs72477467	12	11474567	T	C	0.1242	0.0258	0.9424	1.48e-06	0.00157036	23.1741
Cystatin D levels	rs7275493	21	18049996	T	C	-0.0572	0.0119	0.6243	1.53e-06	0.00156661	23.1046
Cystatin D levels	rs72980022	2	233853187	A	G	0.0607	0.0126	0.2813	1.45e-06	0.00157425	23.2079
Cystatin D levels	rs77025444	5	93253667	T	G	0.3048	0.0645	0.9808	2.29e-06	0.00187494	22.3311
Cystatin D levels	rs79359257	5	109366574	T	C	0.073	0.0156	0.8152	2.88e-06	0.00153046	21.8976
Cystatin D levels	rs930735	1	202185979	A	G	0.0579	0.0114	0.547	3.8e-07	0.00174794	25.7957
Cystatin D levels	rs9455923	6	168345756	A	G	0.0537	0.0115	0.4261	3.02e-06	0.00147791	21.8048
Cystatin D levels	rs962720	9	109490400	T	C	0.0558	0.0119	0.5837	2.74e-06	0.00153683	21.9874
Fractalkine levels	rs11682107	2	113835522	A	G	-0.0675	0.0126	0.5568	8.45e-08	0.00230723	28.699
Fractalkine levels	rs12331618	4	187139939	A	G	-0.0582	0.0114	0.4914	3.3e-07	0.00176666	26.0637
Fractalkine levels	rs13167439	5	120396066	T	C	-0.0903	0.0193	0.89	2.89e-06	0.00152923	21.8908
Fractalkine levels	rs17474001	9	136267149	T	C	-0.1019	0.0194	0.1391	1.5e-07	0.00233482	27.5896
Fractalkine levels	rs1976172	3	1260482	C	G	-0.0569	0.012	0.3525	2.12e-06	0.00152404	22.4834
Fractalkine levels	rs2294878	6	32367795	T	G	-0.0616	0.0114	0.4483	6.53e-08	0.00197681	29.1979
Fractalkine levels	rs2731674	5	176839890	T	G	-0.0681	0.0128	0.274	1.04e-07	0.00191691	28.3057
Fractalkine levels	rs35026817	3	70136592	T	G	0.0633	0.0122	0.3327	2.12e-07	0.00182329	26.9208
Fractalkine levels	rs3732378	3	39307162	A	G	0.0941	0.0154	0.1671	9.94e-10	0.00252697	37.3369
Fractalkine levels	rs7763262	6	32424882	T	C	0.0811	0.012	0.3484	1.4e-11	0.00308893	45.6751
Fractalkine levels	rs9266361	6	31332919	T	C	-0.0664	0.0115	0.4584	7.75e-09	0.00225648	33.3381
Fractalkine levels	rs980364	4	179539497	A	G	0.1479	0.0301	0.9343	8.94e-07	0.00243282	24.1437
C-X-C motif chemokine 1 levels	rs10734292	11	20486401	A	G	0.123	0.0267	0.067	4.09e-06	0.00179921	21.2221
C-X-C motif chemokine 1 levels	rs11880837	19	14808453	A	G	0.0583	0.0127	0.3161	4.42e-06	0.00147292	21.0732
C-X-C motif chemokine 1 levels	rs1366946	4	74738469	T	C	-0.3134	0.0134	0.7638	5.65e-121	0.0358102	547.001
C-X-C motif chemokine 1 levels	rs2280441	15	81240669	A	G	-0.1443	0.0312	0.0405	3.75e-06	0.00144978	21.3906
C-X-C motif chemokine 1 levels	rs442155	4	74851232	A	G	0.1162	0.0192	0.8957	1.43e-09	0.00247993	36.6277
C-X-C motif chemokine 1 levels	rs73827894	4	74593226	A	G	0.1979	0.0347	0.0411	1.18e-08	0.00253941	32.5261
C-X-C motif chemokine 1 levels	rs863004	1	159176831	T	C	0.0661	0.0119	0.3809	2.78e-08	0.00209166	30.8538
C-X-C motif chemokine 10 levels	rs10481754	9	84196490	T	C	-0.0548	0.0119	0.4567	4.12e-06	0.00148139	21.2064
C-X-C motif chemokine 10 levels	rs10774611	12	111383036	A	G	-0.0625	0.0119	0.5687	1.5e-07	0.00192608	27.5846
C-X-C motif chemokine 10 levels	rs1077965	15	80065337	A	G	-0.0546	0.0118	0.5648	3.71e-06	0.0014515	21.4102
C-X-C motif chemokine 10 levels	rs112197434	4	76854118	A	T	-0.0773	0.0134	0.7485	7.99e-09	0.00225285	33.2774
C-X-C motif chemokine 10 levels	rs113688632	1	44576144	A	C	-0.1583	0.0334	0.9664	2.14e-06	0.00152143	22.4631
C-X-C motif chemokine 10 levels	rs12174864	6	88557407	A	G	-0.0582	0.0121	0.6254	1.51e-06	0.00161603	23.1353
C-X-C motif chemokine 10 levels	rs12476448	2	14400474	T	C	0.0536	0.0115	0.4864	3.15e-06	0.00147212	21.7237
C-X-C motif chemokine 10 levels	rs12629593	3	54104178	T	G	-0.0879	0.0182	0.1209	1.37e-06	0.00157976	23.3257
C-X-C motif chemokine 10 levels	rs12779465	10	78705575	A	C	-0.0698	0.015	0.2969	3.27e-06	0.00183697	21.6535
C-X-C motif chemokine 10 levels	rs1563171	2	3891773	A	G	0.0592	0.0127	0.7042	3.14e-06	0.00147217	21.7288
C-X-C motif chemokine 10 levels	rs2349689	8	62003730	A	G	-0.0789	0.0164	0.2555	1.5e-06	0.00161663	23.1455
C-X-C motif chemokine 10 levels	rs4804148	19	11270867	T	C	-0.0629	0.013	0.7227	1.31e-06	0.00158551	23.4107
C-X-C motif chemokine 10 levels	rs741344	12	68597086	A	G	-0.06	0.013	0.7036	3.92e-06	0.00148804	21.3018
C-X-C motif chemokine 11 levels	rs1036787	4	77201332	A	G	0.0868	0.0176	0.8735	8.15e-07	0.00164875	24.3228
C-X-C motif chemokine 11 levels	rs10733789	10	64948684	T	C	-0.0815	0.0127	0.6875	1.39e-10	0.0028746	41.182
C-X-C motif chemokine 11 levels	rs10744782	12	113166569	A	G	0.059	0.0127	0.3056	3.39e-06	0.00146324	21.5822
C-X-C motif chemokine 11 levels	rs10774611	12	111383036	A	G	-0.0626	0.012	0.5684	1.82e-07	0.00190129	27.2136
C-X-C motif chemokine 11 levels	rs10898158	11	83554112	A	G	0.0609	0.0121	0.6028	4.83e-07	0.00177004	25.3317
C-X-C motif chemokine 11 levels	rs12433317	14	50775476	A	G	0.0571	0.012	0.4282	1.95e-06	0.00158238	22.6417
C-X-C motif chemokine 11 levels	rs2245786	20	4795382	A	G	-0.0599	0.0131	0.6525	4.82e-06	0.00141846	20.9079
C-X-C motif chemokine 11 levels	rs4748380	10	17590681	T	C	0.0901	0.019	0.1188	2.12e-06	0.00152432	22.4876
C-X-C motif chemokine 11 levels	rs60141220	1	26395741	A	G	-0.0777	0.0165	0.1703	2.49e-06	0.00167474	22.1755
C-X-C motif chemokine 11 levels	rs6532244	4	77125878	A	C	-0.0828	0.0121	0.3857	7.76e-12	0.0032673	46.8263
C-X-C motif chemokine 11 levels	rs6827617	4	76916146	A	G	-0.1724	0.0118	0.6041	2.42e-48	0.0142977	213.457
C-X-C motif chemokine 11 levels	rs7222922	17	34335694	T	C	-0.0882	0.0182	0.1205	1.26e-06	0.00159249	23.4852
C-X-C motif chemokine 11 levels	rs7475335	10	104343428	A	C	-0.0646	0.0124	0.3172	1.89e-07	0.00183879	27.1407
C-X-C motif chemokine 11 levels	rs7750544	6	154177484	T	C	-0.0773	0.0164	0.165	2.44e-06	0.00162587	22.2163
C-X-C motif chemokine 11 levels	rs78632565	8	70982905	T	C	0.1082	0.0214	0.9152	4.28e-07	0.00173367	25.5639
C-X-C motif chemokine 5 levels	rs10403201	19	14764810	A	G	-0.0601	0.0127	0.2925	2.22e-06	0.00151823	22.3945
C-X-C motif chemokine 5 levels	rs10821552	9	136939992	A	C	-0.1132	0.0156	0.3353	3.97e-13	0.00532322	52.6555
C-X-C motif chemokine 5 levels	rs11734099	4	6891435	A	G	0.0769	0.0153	0.1845	5e-07	0.00171219	25.2621
C-X-C motif chemokine 5 levels	rs140828666	13	53109423	A	G	-0.1474	0.0322	0.9544	4.7e-06	0.00168719	20.9548
C-X-C motif chemokine 5 levels	rs2004100	8	144554731	T	C	0.0675	0.0147	0.2492	4.39e-06	0.00159215	21.085
C-X-C motif chemokine 5 levels	rs2071425	4	74735244	A	G	0.0741	0.0145	0.7803	3.22e-07	0.00182485	26.1156
C-X-C motif chemokine 5 levels	rs2565185	10	65392056	T	C	0.0851	0.0135	0.7482	2.91e-10	0.00268987	39.7367
C-X-C motif chemokine 5 levels	rs2647400	6	76351999	C	G	0.0631	0.013	0.2784	1.21e-06	0.00159667	23.5598
C-X-C motif chemokine 5 levels	rs425535	4	74863997	T	C	0.5063	0.0181	0.1127	3.52e-172	0.0504436	782.454
C-X-C motif chemokine 5 levels	rs441233	9	136876021	A	G	-0.0886	0.0153	0.3129	7e-09	0.00325429	33.5339
C-X-C motif chemokine 5 levels	rs59312158	16	88582345	A	G	-0.19	0.0385	0.0309	8.01e-07	0.00177846	24.3549
C-X-C motif chemokine 5 levels	rs61360774	4	74715179	T	C	0.258	0.0257	0.0588	1.03e-23	0.00679348	100.78
C-X-C motif chemokine 5 levels	rs6993770	8	106581528	A	T	-0.1058	0.0135	0.7312	4.61e-15	0.00428085	61.4191
C-X-C motif chemokine 5 levels	rs7090111	10	65077994	C	G	-0.1734	0.0117	0.5834	1.08e-49	0.0146895	219.648
C-X-C motif chemokine 5 levels	rs7636889	3	56874033	A	G	-0.0768	0.0137	0.7593	2.07e-08	0.00212874	31.4254
C-X-C motif chemokine 6 levels	rs12075	1	159175354	A	G	0.0816	0.0115	0.5554	1.29e-12	0.00340436	50.3483
C-X-C motif chemokine 6 levels	rs34080302	14	89402542	T	G	0.0605	0.0131	0.715	3.87e-06	0.00148993	21.3289
C-X-C motif chemokine 6 levels	rs3926327	4	74284686	T	C	0.1368	0.0147	0.2024	1.33e-20	0.00602269	86.6039
C-X-C motif chemokine 6 levels	rs4877818	9	86683575	T	G	0.0625	0.0134	0.5188	3.1e-06	0.00188225	21.7546
C-X-C motif chemokine 6 levels	rs62312370	4	74616665	T	C	-0.3784	0.0115	0.579	1e-200	0.0684484	1082.7
C-X-C motif chemokine 6 levels	rs9371716	6	154000019	T	C	-0.0919	0.0193	0.1328	1.92e-06	0.00182369	22.6734
C-X-C motif chemokine 9 levels	rs10850071	12	113165852	C	G	0.0594	0.0121	0.3124	9.15e-07	0.00163383	24.0992
C-X-C motif chemokine 9 levels	rs3119311	6	160693107	T	C	0.0974	0.017	0.8738	1.01e-08	0.00222327	32.8262
C-X-C motif chemokine 9 levels	rs34126283	6	161130002	A	T	0.0829	0.0162	0.2502	3.1e-07	0.00218364	26.1866
C-X-C motif chemokine 9 levels	rs35435997	2	242665455	A	G	0.0915	0.02	0.1125	4.76e-06	0.00163394	20.9306
C-X-C motif chemokine 9 levels	rs4047522	1	161608256	T	C	-0.0645	0.0137	0.4962	2.5e-06	0.0018816	22.1655
C-X-C motif chemokine 9 levels	rs4241577	4	76930776	A	C	-0.1419	0.0128	0.2629	1.47e-28	0.0082788	122.898
C-X-C motif chemokine 9 levels	rs61875680	10	107966626	A	G	-0.0758	0.0158	0.1611	1.61e-06	0.00160859	23.0157
C-X-C motif chemokine 9 levels	rs6426915	1	154729627	C	G	0.0621	0.0133	0.7252	3.02e-06	0.00152383	21.8012
C-X-C motif chemokine 9 levels	rs73194812	21	18734554	A	G	0.1821	0.0391	0.9758	3.2e-06	0.00147056	21.6903
C-X-C motif chemokine 9 levels	rs73606147	20	2538467	A	C	0.2792	0.059	0.0133	2.22e-06	0.00167125	22.3937
C-X-C motif chemokine 9 levels	rs7600322	2	204754353	T	C	0.057	0.0118	0.5214	1.36e-06	0.00168228	23.3338
C-X-C motif chemokine 9 levels	rs783155	6	161229797	A	G	0.0934	0.0148	0.8188	2.78e-10	0.00278043	39.8263
C-X-C motif chemokine 9 levels	rs9366778	6	31269173	A	G	-0.0605	0.0115	0.4075	1.43e-07	0.00187503	27.6767
Delta and Notch-like epidermal growth factor-related receptor levels	rs10191831	2	41864408	T	C	-0.0591	0.0125	0.4361	2.27e-06	0.00179935	22.354
Delta and Notch-like epidermal growth factor-related receptor levels	rs1133851	18	3722038	A	G	-0.0664	0.0142	0.2533	2.92e-06	0.00152843	21.8655
Delta and Notch-like epidermal growth factor-related receptor levels	rs12664112	6	16082488	A	C	-0.3557	0.0777	0.9865	4.7e-06	0.00184789	20.9568
Delta and Notch-like epidermal growth factor-related receptor levels	rs194746	14	69282887	T	C	0.0528	0.0112	0.4849	2.43e-06	0.00150744	22.2245
Delta and Notch-like epidermal growth factor-related receptor levels	rs207671	2	230256586	A	G	0.1016	0.0117	0.5359	3.83e-18	0.00525108	75.4077
Delta and Notch-like epidermal growth factor-related receptor levels	rs2837982	21	42616731	T	C	-0.0691	0.0125	0.6806	3.24e-08	0.0021348	30.5588
Delta and Notch-like epidermal growth factor-related receptor levels	rs28689968	17	47247257	T	C	0.0918	0.0184	0.1074	6.07e-07	0.00168688	24.8914
Delta and Notch-like epidermal growth factor-related receptor levels	rs35565740	2	230309810	C	G	-0.1557	0.0142	0.2368	5.64e-28	0.00834604	120.227
Delta and Notch-like epidermal growth factor-related receptor levels	rs62193248	2	230596917	A	T	0.213	0.0123	0.6507	3.5e-67	0.0205611	299.881
Delta and Notch-like epidermal growth factor-related receptor levels	rs6440623	3	149275619	A	G	-0.1496	0.0326	0.942	4.45e-06	0.00178491	21.0585
Delta and Notch-like epidermal growth factor-related receptor levels	rs75685422	14	95752666	T	C	0.0879	0.0186	0.1139	2.29e-06	0.00156097	22.3332
Delta and Notch-like epidermal growth factor-related receptor levels	rs9967959	21	28101979	T	G	0.0718	0.0152	0.1718	2.32e-06	0.00151262	22.3132
Protein S100-A12 levels	rs11580993	1	153339314	A	C	-0.1453	0.0187	0.8783	7.85e-15	0.00420624	60.3737
Protein S100-A12 levels	rs138439507	19	4247567	C	G	0.0865	0.0183	0.191	2.28e-06	0.00193318	22.3424
Protein S100-A12 levels	rs191808657	7	75133433	A	C	0.3059	0.0665	0.983	4.22e-06	0.00170217	21.16
Protein S100-A12 levels	rs2425640	20	43028037	A	G	-0.0583	0.0123	0.3511	2.14e-06	0.00152194	22.4661
Protein S100-A12 levels	rs3014874	1	153337943	A	G	-0.1726	0.0137	0.2623	2.15e-36	0.0109838	158.723
Protein S100-A12 levels	rs3802266	8	123985708	A	G	0.0555	0.0118	0.5633	2.56e-06	0.00149876	22.1219
Protein S100-A12 levels	rs59538998	1	245480237	C	G	-0.1188	0.0258	0.0622	4.13e-06	0.00148124	21.2028
Protein S100-A12 levels	rs72986802	4	171351906	A	C	-0.3348	0.0722	0.0171	3.53e-06	0.00198852	21.5029
Fibroblast growth factor 19 levels	rs10777251	12	91080475	A	G	-0.0767	0.0166	0.1923	3.83e-06	0.00171748	21.3489
Fibroblast growth factor 19 levels	rs11880281	19	49174735	A	G	-0.095	0.0137	0.7195	4.08e-12	0.00335269	48.0846
Fibroblast growth factor 19 levels	rs12407505	1	85295202	A	G	-0.1614	0.0352	0.9664	4.53e-06	0.00142499	21.0243
Fibroblast growth factor 19 levels	rs12520287	5	54847098	T	C	-0.1014	0.0221	0.9175	4.47e-06	0.00147061	21.0519
Fibroblast growth factor 19 levels	rs13103023	4	39457617	A	G	0.0837	0.0124	0.3415	1.48e-11	0.0031774	45.5625
Fibroblast growth factor 19 levels	rs1671812	11	114495920	T	C	0.0621	0.0132	0.6316	2.54e-06	0.00178029	22.1327
Fibroblast growth factor 19 levels	rs2306969	19	5851801	A	G	0.0674	0.0141	0.2338	1.75e-06	0.0015481	22.8498
Fibroblast growth factor 19 levels	rs281377	19	49206603	T	C	0.155	0.0118	0.4826	2.06e-39	0.0115688	172.544
Fibroblast growth factor 19 levels	rs2906655	7	101569302	T	C	-0.0623	0.0135	0.2503	3.93e-06	0.00144263	21.2965
Fibroblast growth factor 19 levels	rs7005978	8	59382715	A	G	-0.1055	0.0123	0.3458	9.72e-18	0.00496565	73.569
Fibroblast growth factor 19 levels	rs7467847	9	136115235	C	G	0.1115	0.0234	0.0968	1.89e-06	0.00192288	22.7048
Fibroblast growth factor 19 levels	rs79110990	9	18148302	A	G	0.073	0.0156	0.1762	2.88e-06	0.00152971	21.8976
Fibroblast growth factor 19 levels	rs8184924	21	36048924	T	C	0.4042	0.0839	0.042	1.45e-06	0.0026549	23.2097
Fibroblast growth factor 21 levels	rs10495032	1	216837226	T	G	-0.1557	0.0318	0.0383	9.77e-07	0.00162618	23.973
Fibroblast growth factor 21 levels	rs12290350	11	76480255	T	C	-0.0689	0.0145	0.2168	2.02e-06	0.00157722	22.5789
Fibroblast growth factor 21 levels	rs1260326	2	27730940	T	C	0.1323	0.0119	0.3977	1.03e-28	0.00832247	123.602
Fibroblast growth factor 21 levels	rs13229619	7	73030175	A	G	-0.1609	0.0176	0.1297	6.13e-20	0.00563773	83.577
Fibroblast growth factor 21 levels	rs2305929	2	28113911	A	G	-0.0887	0.0156	0.8224	1.3e-08	0.0022568	32.3294
Fibroblast growth factor 21 levels	rs2429473	12	47198899	A	C	-0.0812	0.0147	0.795	3.32e-08	0.00213024	30.5125
Fibroblast growth factor 21 levels	rs4700382	5	55882435	T	C	-0.063	0.0136	0.2698	3.62e-06	0.00149909	21.4587
Fibroblast growth factor 21 levels	rs60277384	5	84356011	T	C	-0.0881	0.019	0.8922	3.54e-06	0.00145651	21.5003
Fibroblast growth factor 21 levels	rs7610704	3	11689679	T	C	-0.0568	0.012	0.4644	2.21e-06	0.00156506	22.4044
Fibroblast growth factor 23 levels	rs11150539	16	83137317	T	C	-0.056	0.0119	0.4938	2.53e-06	0.00154785	22.1453
Fibroblast growth factor 23 levels	rs12195292	6	81343345	A	G	-0.0768	0.0166	0.8634	3.72e-06	0.00145319	21.4046
Fibroblast growth factor 23 levels	rs33921462	5	176814656	A	G	-0.0653	0.0135	0.2766	1.32e-06	0.00163519	23.3969
Fibroblast growth factor 23 levels	rs34206448	2	190440809	T	C	-0.0679	0.0126	0.724	7.09e-08	0.00196748	29.0401
Fibroblast growth factor 23 levels	rs368215473	22	18002038	A	G	0.1228	0.0257	0.0941	1.77e-06	0.00242426	22.8313
Fibroblast growth factor 23 levels	rs370203222	7	12540548	C	G	0.1059	0.0222	0.1002	1.84e-06	0.00193174	22.7555
Fibroblast growth factor 23 levels	rs3811621	2	190446541	C	G	0.1163	0.0131	0.2897	6.82e-19	0.00548753	78.8164
Fibroblast growth factor 23 levels	rs6127099	20	52731402	A	T	0.0907	0.0134	0.706	1.3e-11	0.00319694	45.8147
Fibroblast growth factor 23 levels	rs671205	1	146522722	T	C	0.0708	0.0136	0.7502	1.93e-07	0.00189359	27.1012
Fibroblast growth factor 23 levels	rs6753743	2	121962947	T	G	0.0941	0.0185	0.8733	3.65e-07	0.00180788	25.8723
Fibroblast growth factor 23 levels	rs794007	4	40142535	T	C	0.0685	0.0144	0.2406	1.97e-06	0.00175897	22.6285
Fibroblast growth factor 23 levels	rs7955866	12	4479549	A	G	-0.0959	0.0178	0.1141	7.14e-08	0.00196844	29.0267
Fibroblast growth factor 5 levels	rs11120686	1	216050785	T	C	-0.0599	0.0127	0.6038	2.4e-06	0.00188423	22.2457
Fibroblast growth factor 5 levels	rs11674185	2	45095097	A	G	-0.0586	0.0128	0.364	4.69e-06	0.00177531	20.9592
Fibroblast growth factor 5 levels	rs12005489	9	133305614	T	C	0.1509	0.0322	0.0458	2.78e-06	0.00204391	21.9617
Fibroblast growth factor 5 levels	rs144673076	1	111642621	T	C	0.7005	0.1474	0.9894	2.01e-06	0.00301191	22.5851
Fibroblast growth factor 5 levels	rs1902859	4	81157703	T	C	-0.439	0.0125	0.6404	1e-200	0.0947511	1233.41
Fibroblast growth factor 5 levels	rs369482528	2	241614719	A	G	-0.0988	0.0213	0.1585	3.51e-06	0.00243596	21.5157
Fibroblast growth factor 5 levels	rs4326078	4	70058335	A	C	-0.0728	0.015	0.2193	1.21e-06	0.00199439	23.5548
Fibroblast growth factor 5 levels	rs56391958	16	62005709	A	G	-0.1197	0.0249	0.0816	1.53e-06	0.0020339	23.1094
Fibroblast growth factor 5 levels	rs624605	11	75754620	T	G	0.0619	0.0133	0.4196	3.25e-06	0.00190667	21.661
Fibroblast growth factor 5 levels	rs66613644	13	62078600	T	C	-0.0826	0.0165	0.1699	5.56e-07	0.00212197	25.0606
Fibroblast growth factor 5 levels	rs76122590	1	162155195	T	C	-0.3424	0.0636	0.0144	7.3e-08	0.00281041	28.9837
Fibroblast growth factor 5 levels	rs76920241	4	81087206	T	C	-0.354	0.0272	0.0729	1.01e-38	0.0184304	169.383
Fibroblast growth factor 5 levels	rs9433760	1	101733215	A	G	0.1023	0.0224	0.0841	4.95e-06	0.00176653	20.8572
Fms-related tyrosine kinase 3 ligand levels	rs11212636	11	108311965	A	G	-0.0772	0.0117	0.4171	4.16e-11	0.00294878	43.5374
Fms-related tyrosine kinase 3 ligand levels	rs117808697	13	28513538	A	T	-0.1927	0.029	0.9238	3.04e-11	0.00403741	44.1537
Fms-related tyrosine kinase 3 ligand levels	rs12338549	9	94348687	T	C	-0.0851	0.0186	0.1096	4.76e-06	0.00142035	20.9331
Fms-related tyrosine kinase 3 ligand levels	rs1379304	5	6289394	T	C	0.0603	0.0127	0.3741	2.05e-06	0.00157577	22.5438
Fms-related tyrosine kinase 3 ligand levels	rs186975	2	8442736	C	G	0.0554	0.0119	0.382	3.23e-06	0.00147211	21.6733
Fms-related tyrosine kinase 3 ligand levels	rs218265	4	55408999	T	C	0.0833	0.016	0.8361	1.93e-07	0.00183687	27.105
Fms-related tyrosine kinase 3 ligand levels	rs2325259	6	90850164	T	C	-0.0592	0.0125	0.6546	2.18e-06	0.00156781	22.4297
Fms-related tyrosine kinase 3 ligand levels	rs2712393	3	128312647	T	C	0.073	0.0127	0.2888	9.03e-09	0.00223907	33.0399
Fms-related tyrosine kinase 3 ligand levels	rs28533776	7	3914756	A	G	-0.0749	0.0147	0.1924	3.48e-07	0.00175951	25.9615
Fms-related tyrosine kinase 3 ligand levels	rs57191857	9	10640144	A	G	-0.1429	0.0299	0.9571	1.76e-06	0.00154806	22.8414
Fms-related tyrosine kinase 3 ligand levels	rs6060979	20	30417522	T	C	0.0732	0.0142	0.2236	2.54e-07	0.0018569	26.5733
Fms-related tyrosine kinase 3 ligand levels	rs6453962	6	77907355	T	C	-0.0559	0.0117	0.4699	1.77e-06	0.00154731	22.8272
Fms-related tyrosine kinase 3 ligand levels	rs72681653	14	51156734	A	G	0.1302	0.0266	0.9447	9.84e-07	0.00162365	23.9584
Fms-related tyrosine kinase 3 ligand levels	rs7625643	3	141150026	A	G	0.0611	0.0129	0.5605	2.18e-06	0.00180562	22.4338
Fms-related tyrosine kinase 3 ligand levels	rs80056983	10	105509902	T	C	-0.0858	0.0181	0.1187	2.13e-06	0.00157067	22.4707
Fms-related tyrosine kinase 3 ligand levels	rs9381118	6	41985436	T	C	0.0643	0.0136	0.2577	2.27e-06	0.00156259	22.3534
Fms-related tyrosine kinase 3 ligand levels	rs9554186	13	28455266	A	T	0.0821	0.0128	0.3602	1.42e-10	0.00287189	41.1402
Fms-related tyrosine kinase 3 ligand levels	rs9554250	13	28664696	T	C	0.0674	0.0129	0.5773	1.74e-07	0.00190749	27.2986
Glial cell line-derived neurotrophic factor levels	rs12329721	21	22101949	A	G	0.0862	0.0188	0.8974	4.54e-06	0.00142511	21.0232
Glial cell line-derived neurotrophic factor levels	rs13160521	5	37300658	C	G	0.0805	0.0156	0.1746	2.47e-07	0.0018606	26.6282
Glial cell line-derived neurotrophic factor levels	rs199503547	1	199872965	A	T	0.1128	0.0219	0.8739	2.6e-07	0.00242977	26.5296
Glial cell line-derived neurotrophic factor levels	rs270594	5	38060688	T	C	-0.0859	0.0125	0.6948	6.33e-12	0.00319879	47.2244
Glial cell line-derived neurotrophic factor levels	rs2910744	5	37886625	A	G	-0.1804	0.0142	0.2259	5.6e-37	0.0111714	161.397
Glial cell line-derived neurotrophic factor levels	rs35740453	17	1490782	A	G	-0.0718	0.0154	0.7373	3.13e-06	0.00164133	21.7374
Glial cell line-derived neurotrophic factor levels	rs55850217	19	14805280	T	C	0.0816	0.014	0.3119	5.59e-09	0.00288219	33.9722
Glial cell line-derived neurotrophic factor levels	rs62360397	5	37888667	A	G	-0.3816	0.0206	0.0935	1.32e-76	0.0234565	343.149
Glial cell line-derived neurotrophic factor levels	rs6461888	7	25885425	T	C	0.4703	0.0983	0.0131	1.72e-06	0.00252233	22.8898
Glial cell line-derived neurotrophic factor levels	rs7521938	1	237711559	T	G	0.2909	0.0631	0.9882	4.02e-06	0.00190473	21.2534
Glial cell line-derived neurotrophic factor levels	rs77671113	10	87694408	A	C	-0.1194	0.0208	0.0859	9.45e-09	0.00223313	32.952
Glial cell line-derived neurotrophic factor levels	rs9851121	3	36059987	A	T	0.0957	0.0197	0.8945	1.19e-06	0.00160192	23.5989
Hepatocyte growth factor levels	rs11631440	15	101649383	A	T	-0.0638	0.012	0.6021	1.06e-07	0.00191832	28.2669
Hepatocyte growth factor levels	rs183596950	4	31819358	A	G	-0.0699	0.0152	0.6438	4.25e-06	0.00182985	21.1479
Hepatocyte growth factor levels	rs2214827	7	81377916	A	G	0.0935	0.0138	0.7651	1.24e-11	0.00320348	45.9055
Hepatocyte growth factor levels	rs2281532	20	6103587	T	C	-0.0698	0.0151	0.7983	3.79e-06	0.00149368	21.3677
Hepatocyte growth factor levels	rs34219417	1	38949303	T	C	0.0992	0.0217	0.8959	4.84e-06	0.0014609	20.898
Hepatocyte growth factor levels	rs59950280	4	3452345	A	G	0.1219	0.0131	0.328	1.34e-20	0.00650726	86.5894
Hepatocyte growth factor levels	rs6709159	2	108946178	A	G	0.0564	0.0114	0.4434	7.52e-07	0.00165869	24.4765
Hepatocyte growth factor levels	rs74130123	10	30042437	T	C	-0.2429	0.0489	0.9809	6.79e-07	0.00167205	24.6739
Hepatocyte growth factor levels	rs77636203	7	81322141	T	C	-0.1035	0.0196	0.8826	1.29e-07	0.00194837	27.8849
Hepatocyte growth factor levels	rs8106345	19	58888317	A	G	0.0592	0.0127	0.5179	3.14e-06	0.00174898	21.7288
Hepatocyte growth factor levels	rs851612	19	42769693	A	G	-0.1182	0.0257	0.9405	4.24e-06	0.00147869	21.1528
Interferon gamma levels	rs4810686	20	46408844	T	C	0.0671	0.0137	0.5585	9.69e-07	0.00211056	23.9885
Interferon gamma levels	rs6442763	3	2921515	A	C	0.0648	0.014	0.4253	3.68e-06	0.00188515	21.4237
Interferon gamma levels	rs67101138	2	19234534	T	G	0.1461	0.0307	0.9482	1.95e-06	0.00191708	22.6477
Interferon gamma levels	rs704	17	26694861	A	G	-0.0635	0.0127	0.4705	5.73e-07	0.00211578	25
Interleukin-10 levels	rs12123181	1	206954566	A	G	-0.0996	0.0151	0.2042	4.22e-11	0.00303453	43.5076
Interleukin-10 levels	rs148332061	7	590757	C	G	0.1112	0.0239	0.1005	3.28e-06	0.00163359	21.6478
Interleukin-10 levels	rs28383267	6	32585978	A	G	0.1027	0.0192	0.8618	8.85e-08	0.00222369	28.6114
Interleukin-10 levels	rs3769274	2	173757986	A	G	0.0771	0.0162	0.8403	1.94e-06	0.00153431	22.6505
Interleukin-10 levels	rs389239	6	169465075	A	G	-0.0574	0.0125	0.6162	4.39e-06	0.00147302	21.0865
Interleukin-10 levels	rs549056348	2	87296860	A	C	0.1647	0.0338	0.0539	1.1e-06	0.00201395	23.744
Interleukin-10 levels	rs67037615	6	32453163	T	C	-0.1528	0.0196	0.8893	6.39e-15	0.00423388	60.7763
Interleukin-10 levels	rs73022490	11	117795859	A	G	0.1069	0.0218	0.0824	9.41e-07	0.00162902	24.046
Interleukin-10 receptor subunit alpha levels	rs286605	5	154443639	T	G	0.0623	0.0131	0.5891	1.98e-06	0.00191448	22.6169
Interleukin-10 receptor subunit alpha levels	rs41272625	3	158540291	T	G	0.082	0.0179	0.1526	4.63e-06	0.00177799	20.9856
Interleukin-10 receptor subunit alpha levels	rs77977719	14	66418955	A	G	-0.4168	0.0841	0.0141	7.2e-07	0.00246148	24.562
Interleukin-10 receptor subunit alpha levels	rs80137559	10	18335103	T	C	0.2347	0.0511	0.9822	4.37e-06	0.0017862	21.0952
Interleukin-10 receptor subunit beta levels	rs1153572	3	4275803	T	C	-0.0548	0.0119	0.5866	4.12e-06	0.00148243	21.2064
Interleukin-10 receptor subunit beta levels	rs12738267	1	216732362	A	C	-0.0581	0.0125	0.3554	3.35e-06	0.00151017	21.6039
Interleukin-10 receptor subunit beta levels	rs13306310	1	21563163	A	G	-0.4956	0.1024	0.0112	1.3e-06	0.00275175	23.4241
Interleukin-10 receptor subunit beta levels	rs2247960	21	34661145	A	G	-0.4104	0.0109	0.5516	1e-200	0.0878515	1417.63
Interleukin-10 receptor subunit beta levels	rs2256797	21	35157511	T	C	0.0833	0.0139	0.7861	2.06e-09	0.0024322	35.9137
Interleukin-10 receptor subunit beta levels	rs2834153	21	34588494	T	C	0.0721	0.0117	0.4825	7.17e-10	0.00257267	37.9751
Interleukin-10 receptor subunit beta levels	rs34361138	6	41174158	A	G	0.0532	0.0113	0.5488	2.5e-06	0.00150249	22.1649
Interleukin-10 receptor subunit beta levels	rs55780441	16	13209083	T	C	0.1783	0.0348	0.9674	3e-07	0.00177873	26.2509
Interleukin-10 receptor subunit beta levels	rs566450266	6	55775469	T	G	0.0652	0.0142	0.3356	4.4e-06	0.00178996	21.0823
Interleukin-10 receptor subunit beta levels	rs6584485	10	103937244	T	C	0.0743	0.0161	0.8362	3.93e-06	0.00148877	21.2974
Interleukin-10 receptor subunit beta levels	rs7574167	2	43150924	A	G	0.0637	0.0135	0.2684	2.38e-06	0.00173233	22.2644
Interleukin-10 receptor subunit beta levels	rs7855466	9	136121303	T	C	0.0861	0.0169	0.1723	3.49e-07	0.00219834	25.9557
Interleukin-10 receptor subunit beta levels	rs9685374	4	119751261	A	G	-0.0618	0.0134	0.2721	3.99e-06	0.00148686	21.27
Interleukin-12 subunit beta levels	rs10042061	5	158044539	A	G	-0.1406	0.0284	0.9473	7.39e-07	0.00166081	24.5095
Interleukin-12 subunit beta levels	rs10744782	12	113166569	A	G	0.0668	0.0126	0.3056	1.15e-07	0.00190489	28.1068
Interleukin-12 subunit beta levels	rs10774611	12	111383036	A	G	-0.064	0.012	0.5682	9.64e-08	0.00198725	28.4444
Interleukin-12 subunit beta levels	rs11130215	3	5026008	A	G	-0.1009	0.0151	0.8154	2.36e-11	0.00302212	44.6507
Interleukin-12 subunit beta levels	rs11744957	5	158887972	T	C	0.1563	0.0161	0.8466	2.79e-22	0.00635632	94.2467
Interleukin-12 subunit beta levels	rs1264347	6	30798697	T	C	0.1044	0.0179	0.1264	5.46e-09	0.00230451	34.0169
Interleukin-12 subunit beta levels	rs148549227	3	171348710	T	C	0.1088	0.0228	0.0889	1.82e-06	0.00183288	22.7713
Interleukin-12 subunit beta levels	rs149993822	2	112046960	T	C	0.0984	0.0194	0.1662	3.93e-07	0.00179773	25.7269
Interleukin-12 subunit beta levels	rs1634776	6	31308988	T	C	0.1161	0.0178	0.1283	6.92e-11	0.00288121	42.5426
Interleukin-12 subunit beta levels	rs2023463	6	29413003	T	C	0.109	0.0194	0.1048	1.93e-08	0.0021381	31.5682
Interleukin-12 subunit beta levels	rs2145423	14	68796930	A	G	-0.0698	0.0122	0.365	1.06e-08	0.00228621	32.7334
Interleukin-12 subunit beta levels	rs3130510	6	31154493	A	G	0.1155	0.014	0.2275	1.58e-16	0.00459849	68.0625
Interleukin-12 subunit beta levels	rs35227902	5	158545371	A	C	0.2254	0.0129	0.7285	2.31e-68	0.0203137	305.301
Interleukin-12 subunit beta levels	rs3759094	12	56497903	T	C	0.0702	0.0125	0.3425	1.95e-08	0.00220301	31.5395
Interleukin-12 subunit beta levels	rs4244437	5	158773117	A	G	0.4912	0.0121	0.6981	1e-200	0.1007	1647.96
Interleukin-12 subunit beta levels	rs539598	11	96026074	T	C	-0.0672	0.0129	0.2822	1.9e-07	0.00183902	27.1368
Interleukin-12 subunit beta levels	rs6750065	2	64889908	T	C	0.0628	0.0134	0.7333	2.78e-06	0.0015353	21.9639
Interleukin-12 subunit beta levels	rs6771680	3	188137873	A	T	-0.1201	0.0137	0.3048	1.84e-18	0.00535099	76.8502
Interleukin-12 subunit beta levels	rs6862399	5	158441675	T	G	0.0651	0.0131	0.2684	6.71e-07	0.00167374	24.6956
Interleukin-12 subunit beta levels	rs6968201	7	6408796	T	G	-0.0622	0.0119	0.5425	1.72e-07	0.00190887	27.3204
Interleukin-12 subunit beta levels	rs705705	12	56435504	C	G	0.0785	0.0133	0.323	3.59e-09	0.002706	34.8366
Interleukin-12 subunit beta levels	rs73416208	22	37881211	A	G	-0.1477	0.0246	0.0654	1.92e-09	0.00244183	36.0488
Interleukin-12 subunit beta levels	rs8026767	15	80260554	A	G	-0.0743	0.0132	0.2595	1.81e-08	0.00214603	31.6833
Interleukin-12 subunit beta levels	rs9965402	18	26624891	A	G	0.0918	0.0201	0.9081	4.94e-06	0.00141437	20.859
Interleukin-13 levels	rs10446322	3	143068250	A	G	0.064	0.0132	0.3961	1.24e-06	0.00199244	23.5078
Interleukin-13 levels	rs10917637	1	162878651	A	G	0.0692	0.0136	0.3447	3.61e-07	0.00219484	25.8901
Interleukin-13 levels	rs11251952	10	3623961	A	G	-0.1845	0.0397	0.0751	3.36e-06	0.00190062	21.5979
Interleukin-13 levels	rs13119159	4	40938582	A	G	0.0739	0.0132	0.4958	2.16e-08	0.00275583	31.343
Interleukin-13 levels	rs55924857	15	57830694	T	C	-0.0934	0.0183	0.8535	3.33e-07	0.00220455	26.049
Interleukin-13 levels	rs59235092	16	79977921	A	G	0.2122	0.0439	0.0274	1.34e-06	0.00197917	23.3648
Interleukin-13 levels	rs9881117	3	123702960	A	G	-0.0656	0.0141	0.3094	3.28e-06	0.00183272	21.6456
Interleukin-15 receptor subunit alpha levels	rs11256009	10	5976718	T	C	-0.0781	0.0145	0.3381	7.2e-08	0.00255133	29.0112
Interleukin-15 receptor subunit alpha levels	rs17144669	10	5874707	T	G	-0.3463	0.0578	0.9859	2.08e-09	0.00303668	35.8963
Interleukin-15 receptor subunit alpha levels	rs2228059	10	6002368	T	G	0.3692	0.0127	0.5146	8.39e-186	0.069345	845.115
Interleukin-15 receptor subunit alpha levels	rs2836464	21	39896592	A	G	0.0796	0.0169	0.8384	2.48e-06	0.00187828	22.1847
Interleukin-15 receptor subunit alpha levels	rs41294643	10	6041769	A	G	-0.3203	0.0322	0.0479	2.59e-23	0.00864849	98.9469
Interleukin-15 receptor subunit alpha levels	rs4459616	18	12175379	T	C	0.14	0.0294	0.0658	1.92e-06	0.00228594	22.6757
Interleukin-15 receptor subunit alpha levels	rs657523	10	6215287	A	G	0.0751	0.0151	0.2642	6.58e-07	0.00217635	24.7358
Interleukin-15 receptor subunit alpha levels	rs6845172	4	140657353	C	G	0.0778	0.0162	0.8203	1.57e-06	0.0019557	23.0637
Interleukin-15 receptor subunit alpha levels	rs9270551	6	32560501	A	G	0.0749	0.0153	0.7077	9.81e-07	0.0021085	23.9652
Interleukin-17A levels	rs12599620	16	8011846	T	C	-0.0726	0.0153	0.7391	2.08e-06	0.00198265	22.516
Interleukin-17A levels	rs1462017	8	70106392	C	G	-0.0893	0.017	0.1776	1.5e-07	0.0023385	27.5934
Interleukin-17A levels	rs17448036	3	189579511	A	G	-0.0585	0.0128	0.5609	4.87e-06	0.00176987	20.8878
Interleukin-17A levels	rs41270871	6	32628224	A	T	0.0923	0.0189	0.221	1.04e-06	0.00272135	23.8495
Interleukin-17A levels	rs4877075	9	91976386	A	G	0.0908	0.0192	0.1411	2.25e-06	0.00196938	22.365
Interleukin-17A levels	rs77595989	12	118130693	T	G	0.1696	0.0371	0.9648	4.84e-06	0.00177313	20.898
Interleukin-17C levels	rs10870773	13	44396409	A	G	-0.0816	0.0171	0.8025	1.82e-06	0.0020035	22.7713
Interleukin-17C levels	rs11931996	4	152291909	T	C	-0.1219	0.0262	0.9068	3.28e-06	0.0019048	21.6474
Interleukin-17C levels	rs12445031	16	76626873	C	G	-0.09	0.0195	0.1382	3.92e-06	0.00187544	21.3018
Interleukin-17C levels	rs17700884	16	88684495	T	G	-0.105	0.0136	0.3783	1.16e-14	0.00503756	59.6075
Interleukin-17C levels	rs1920106	7	21240100	T	C	0.0633	0.0132	0.3948	1.62e-06	0.0019467	22.9964
Interleukin-17C levels	rs2814092	6	66547346	C	G	0.0624	0.0135	0.6437	3.8e-06	0.00180885	21.3649
Interleukin-17C levels	rs39779	16	8393906	C	G	0.1077	0.0227	0.1032	2.09e-06	0.00198057	22.5102
Interleukin-17C levels	rs59356989	5	107423766	A	G	-0.0882	0.0177	0.8432	6.26e-07	0.00210202	24.8308
Interleukin-17C levels	rs75246422	5	174179760	T	C	-0.0951	0.0201	0.1233	2.23e-06	0.00189494	22.3856
Interleukin-18 levels	rs10891343	11	112080384	T	C	0.1577	0.0115	0.4761	8.48e-43	0.0125961	188.048
Interleukin-18 levels	rs11821163	11	112207502	A	T	0.1405	0.0119	0.6128	3.6e-32	0.00937739	139.399
Interleukin-18 levels	rs12201187	6	162785078	A	T	0.0676	0.0138	0.2767	9.65e-07	0.00180868	23.9958
Interleukin-18 levels	rs12648080	4	121893301	A	G	0.072	0.0146	0.8077	8.16e-07	0.00164709	24.3198
Interleukin-18 levels	rs12681624	8	144606172	C	G	-0.0935	0.0157	0.8179	2.59e-09	0.00259063	35.467
Interleukin-18 levels	rs12711729	2	126751021	T	C	-0.0702	0.0153	0.7336	4.47e-06	0.0018525	21.0519
Interleukin-18 levels	rs1403742	20	51289816	A	T	-0.0567	0.0124	0.371	4.82e-06	0.00146061	20.9085
Interleukin-18 levels	rs28751879	5	70305553	A	T	0.1057	0.0217	0.8774	1.11e-06	0.00165898	23.7263
Interleukin-18 levels	rs2954016	8	126402485	T	C	-0.0759	0.0156	0.3451	1.14e-06	0.00176096	23.672
Interleukin-18 levels	rs56836641	7	155637974	T	C	-0.163	0.0301	0.0477	6.12e-08	0.00198542	29.3253
Interleukin-18 levels	rs71446077	2	32883066	T	C	0.0651	0.0142	0.7719	4.55e-06	0.00146833	21.0177
Interleukin-18 levels	rs76693776	1	7584791	T	G	0.4882	0.1058	0.9754	3.94e-06	0.00455424	21.2924
interleukin-18 receptor 1 levels	rs1030023	2	102732274	T	C	0.1386	0.0124	0.326	5.26e-29	0.00840466	124.935
interleukin-18 receptor 1 levels	rs1760941	14	20930038	A	C	0.0657	0.0142	0.7591	3.71e-06	0.00149548	21.4069
interleukin-18 receptor 1 levels	rs34174304	20	51193977	A	G	0.073	0.0149	0.8157	9.62e-07	0.00162768	24.0034
interleukin-18 receptor 1 levels	rs55871806	2	102880806	C	G	0.5302	0.0152	0.1737	1e-200	0.0762946	1216.72
interleukin-18 receptor 1 levels	rs6543124	2	102987459	A	T	-0.3818	0.0116	0.372	1e-200	0.068485	1083.32
interleukin-18 receptor 1 levels	rs7512350	1	15404794	A	G	0.0921	0.0201	0.1213	4.6e-06	0.00178079	20.9955
interleukin-18 receptor 1 levels	rs78199195	3	146882115	A	G	-0.0956	0.0196	0.8928	1.07e-06	0.00166172	23.7905
Interleukin-1-alpha levels	rs10233998	7	89060931	T	G	0.131	0.0286	0.0604	4.64e-06	0.00177739	20.9802
Interleukin-1-alpha levels	rs117537822	17	32073614	T	C	0.2176	0.0439	0.9755	7.17e-07	0.00208026	24.5691
Interleukin-1-alpha levels	rs11757500	6	32449655	A	G	0.2945	0.0302	0.9463	1.81e-22	0.00800455	95.0948
Interleukin-1-alpha levels	rs11759846	6	32586222	A	G	-0.3263	0.0266	0.0799	1.36e-34	0.0126065	150.477
Interleukin-1-alpha levels	rs11878153	18	308555	A	G	0.1116	0.0221	0.9015	4.42e-07	0.00215911	25.5002
Interleukin-1-alpha levels	rs12047801	1	105113404	T	C	0.0783	0.0171	0.174	4.67e-06	0.00177625	20.9668
Interleukin-1-alpha levels	rs16886503	8	89744017	A	T	0.2438	0.0524	0.9824	3.28e-06	0.00183364	21.6474
Interleukin-1-alpha levels	rs4767214	12	114539621	T	C	0.062	0.013	0.5326	1.85e-06	0.00192878	22.7456
Interleukin-1-alpha levels	rs523604	11	118755738	A	G	0.0754	0.0142	0.5264	1.1e-07	0.00273304	28.1946
Interleukin-1-alpha levels	rs61098036	17	53509585	A	G	-0.0856	0.0187	0.8232	4.7e-06	0.00211443	20.9539
Interleukin-1-alpha levels	rs7138836	12	103893601	A	T	-0.0982	0.0207	0.1141	2.1e-06	0.00190794	22.5052
Interleukin-2 levels	rs10996419	10	67202938	T	C	-0.1222	0.0259	0.9188	2.38e-06	0.00188584	22.2609
Interleukin-2 levels	rs28515912	17	103299	A	C	-0.0723	0.0149	0.6969	1.22e-06	0.00219137	23.5453
Interleukin-2 levels	rs4703508	5	35188802	T	C	-0.1216	0.026	0.9334	2.91e-06	0.0018523	21.8736
Interleukin-2 levels	rs6535212	4	138235156	T	G	-0.0646	0.0139	0.6861	3.36e-06	0.00182987	21.5991
Interleukin-2 levels	rs7638939	3	125991040	A	T	0.0854	0.0174	0.8293	9.2e-07	0.00204298	24.0889
Interleukin-2 levels	rs77853517	3	64865615	T	C	-0.1048	0.0217	0.8961	1.37e-06	0.00197522	23.324
Interleukin-20 levels	rs12498781	4	133183457	A	G	0.0635	0.0137	0.3202	3.57e-06	0.00182335	21.4836
Interleukin-20 levels	rs78664403	9	139876970	T	C	-0.6645	0.1448	0.0134	4.45e-06	0.00346317	21.0597
Interleukin-20 receptor subunit alpha levels	rs11987533	8	35154239	A	G	0.1171	0.0198	0.1374	3.34e-09	0.00307437	34.9771
Interleukin-20 receptor subunit alpha levels	rs6920753	6	158071161	A	G	-0.0664	0.0144	0.704	4.01e-06	0.00180476	21.2623
Interleukin-20 receptor subunit alpha levels	rs72785422	16	14288564	T	C	0.0897	0.0195	0.8313	4.22e-06	0.00186232	21.16
Interleukin-22 receptor subunit alpha-1 levels	rs12240324	10	44669337	A	G	0.2203	0.047	0.9713	2.77e-06	0.00185983	21.9702
Interleukin-22 receptor subunit alpha-1 levels	rs17256492	14	62394907	T	C	-0.0751	0.0162	0.7694	3.56e-06	0.00189104	21.4907
Interleukin-22 receptor subunit alpha-1 levels	rs7158900	14	94197473	A	G	-0.0674	0.0138	0.6092	1.04e-06	0.00209874	23.854
Interleukin-24 levels	rs167018	7	155623090	A	G	0.0657	0.0136	0.4443	1.36e-06	0.00205483	23.3374
Interleukin-24 levels	rs60306270	16	49575164	A	G	-0.0886	0.0191	0.1398	3.51e-06	0.00182347	21.5179
Interleukin-24 levels	rs73169406	22	48661109	A	G	0.111	0.0207	0.1327	8.22e-08	0.00253037	28.7545
Interleukin-24 levels	rs7401175	14	86024172	A	T	0.0892	0.0195	0.2392	4.78e-06	0.0026281	20.9248
Interleukin-2 receptor subunit beta levels	rs17549820	4	108118301	T	C	0.0631	0.0129	0.5622	1e-06	0.00202545	23.9265
Interleukin-2 receptor subunit beta levels	rs2157876	12	111592380	T	G	-0.1133	0.0239	0.0879	2.13e-06	0.00197767	22.4732
Interleukin-2 receptor subunit beta levels	rs9921181	16	80775714	A	G	-0.0606	0.0128	0.4465	2.2e-06	0.00189849	22.4143
Interleukin-33 levels	rs1013434	21	40484010	T	C	-0.0732	0.0158	0.2201	3.61e-06	0.00181859	21.4639
Interleukin-33 levels	rs10415966	19	14299739	A	C	-0.1184	0.0233	0.1177	3.74e-07	0.00250583	25.8221
Interleukin-33 levels	rs17149396	7	24423445	C	G	0.1833	0.04	0.0307	4.59e-06	0.0017784	20.9993
Interleukin-33 levels	rs66755903	8	87995921	A	G	-0.0752	0.0162	0.2321	3.45e-06	0.00189607	21.5479
Interleukin-33 levels	rs78455659	12	96439814	A	G	0.1259	0.0273	0.9273	3.99e-06	0.00187148	21.268
Interleukin-33 levels	rs8042883	15	66970271	T	C	-0.0681	0.0135	0.5496	4.55e-07	0.00223834	25.4464
Interleukin-4 levels	rs11989681	8	22649912	A	G	0.0678	0.0136	0.5982	6.19e-07	0.00218627	24.8532
Interleukin-4 levels	rs12900168	15	79066932	A	G	0.0716	0.0152	0.4842	2.47e-06	0.00211502	22.1891
Interleukin-4 levels	rs2766594	6	35764540	A	G	0.085	0.0179	0.5892	2.05e-06	0.00283156	22.5492
Interleukin-4 levels	rs549453778	7	2938066	A	T	0.449	0.0914	0.9882	8.99e-07	0.00322706	24.1324
Interleukin-5 levels	rs12592185	15	70546132	T	C	0.0838	0.0173	0.8068	1.27e-06	0.00206447	23.4637
Interleukin-5 levels	rs34639000	5	95530542	A	G	0.0765	0.0147	0.7289	1.95e-07	0.0022955	27.0825
Interleukin-5 levels	rs7193141	16	86933894	C	G	0.2407	0.0521	0.0351	3.84e-06	0.00227153	21.344
Interleukin-6 levels	rs10234370	7	28486167	T	C	0.0582	0.0127	0.6371	4.59e-06	0.00146716	21.0009
Interleukin-6 levels	rs10977683	9	945720	T	G	-0.3598	0.0733	0.9882	9.17e-07	0.00190784	24.0943
Interleukin-6 levels	rs1346147	8	21260780	A	G	-0.0659	0.0135	0.7459	1.05e-06	0.0016644	23.8289
Interleukin-6 levels	rs187416244	7	76792340	T	C	-0.2244	0.0469	0.0182	1.71e-06	0.00155239	22.8929
Interleukin-6 levels	rs248536	5	141146747	T	G	-0.0671	0.0143	0.2276	2.7e-06	0.00153809	22.0178
Interleukin-7 levels	rs10403201	19	14764810	A	G	-0.0584	0.0127	0.2923	4.26e-06	0.00143368	21.1455
Interleukin-7 levels	rs111066336	8	106546447	T	C	0.0745	0.014	0.3642	1.03e-07	0.0024487	28.3176
Interleukin-7 levels	rs12321566	12	97807415	A	G	0.0698	0.0139	0.237	5.12e-07	0.00176212	25.2163
Interleukin-7 levels	rs12699881	7	2401569	A	G	0.068	0.0138	0.2517	8.33e-07	0.00169673	24.2806
Interleukin-7 levels	rs3885022	8	79728046	A	G	-0.1307	0.0186	0.1154	2.11e-12	0.00344442	49.3771
Interleukin-7 levels	rs6997757	8	79482301	A	G	0.0784	0.0157	0.8193	5.93e-07	0.00174247	24.9363
Interleukin-7 levels	rs7026771	9	133854336	A	G	0.0691	0.0148	0.5682	3.03e-06	0.00175474	21.7988
Interleukin-7 levels	rs74131483	1	194276216	A	G	0.1372	0.0274	0.9451	5.52e-07	0.00189044	25.073
Interleukin-8 levels	rs12075	1	159175354	A	G	0.0667	0.0116	0.5552	8.92e-09	0.00223818	33.0625
Interleukin-8 levels	rs12188297	5	120608739	A	T	-0.0755	0.0147	0.2006	2.81e-07	0.00178667	26.3791
Interleukin-8 levels	rs34519991	18	12258051	T	C	0.0555	0.012	0.5073	3.75e-06	0.00149424	21.3906
Interleukin-8 levels	rs6585420	10	118629449	T	C	0.1545	0.0325	0.9598	2e-06	0.00153062	22.5991
Interleukin-8 levels	rs6709159	2	108946178	A	G	0.0562	0.0117	0.4424	1.56e-06	0.00156266	23.0728
Interleukin-8 levels	rs7216538	17	73572798	A	G	-0.1324	0.0279	0.0541	2.08e-06	0.00164469	22.52
Interleukin-8 levels	rs72633250	15	101649801	A	C	0.0574	0.0124	0.4025	3.67e-06	0.00149684	21.4279
Interleukin-8 levels	rs906401	18	73700336	T	C	0.0941	0.02	0.9034	2.54e-06	0.0015009	22.137
Interleukin-8 levels	rs972492	5	37903927	A	C	-0.0936	0.0184	0.1404	3.64e-07	0.00208084	25.8771
Latency-associated peptide transforming growth factor beta 1 levels	rs10403201	19	14764810	A	G	-0.0597	0.0125	0.292	1.79e-06	0.00154637	22.8102
Latency-associated peptide transforming growth factor beta 1 levels	rs10508556	10	18285342	T	C	0.0523	0.0114	0.4627	4.48e-06	0.00142654	21.0472
Latency-associated peptide transforming growth factor beta 1 levels	rs12929787	16	48879459	T	C	0.108	0.0233	0.9276	3.57e-06	0.00150166	21.485
Latency-associated peptide transforming growth factor beta 1 levels	rs143420877	8	51696312	T	C	0.1447	0.0303	0.0388	1.79e-06	0.0015462	22.8061
Latency-associated peptide transforming growth factor beta 1 levels	rs1921885	4	84952443	A	C	0.1265	0.0263	0.9391	1.51e-06	0.0016168	23.135
Latency-associated peptide transforming growth factor beta 1 levels	rs2281119	22	45002724	T	C	-0.0873	0.019	0.1204	4.33e-06	0.00147601	21.1116
Latency-associated peptide transforming growth factor beta 1 levels	rs34536806	11	95274487	T	G	0.0989	0.021	0.9023	2.48e-06	0.00155014	22.1796
Latency-associated peptide transforming growth factor beta 1 levels	rs34992551	7	16406570	T	C	-0.0931	0.0199	0.1103	2.89e-06	0.0014835	21.8874
Latency-associated peptide transforming growth factor beta 1 levels	rs7013321	8	106593558	A	G	-0.0608	0.0121	0.4469	5.04e-07	0.00176424	25.2485
Latency-associated peptide transforming growth factor beta 1 levels	rs7260340	19	41880526	T	C	-0.0903	0.0118	0.3943	1.97e-14	0.00395991	58.5614
Latency-associated peptide transforming growth factor beta 1 levels	rs73033671	19	42068752	T	C	0.1054	0.0224	0.922	2.53e-06	0.0015474	22.1404
Latency-associated peptide transforming growth factor beta 1 levels	rs73045269	19	41825191	T	C	0.2084	0.0166	0.1638	3.77e-36	0.010912	157.608
Latency-associated peptide transforming growth factor beta 1 levels	rs7570818	2	107310081	A	G	-0.0849	0.0183	0.8857	3.5e-06	0.00145937	21.5235
Latency-associated peptide transforming growth factor beta 1 levels	rs7656674	4	5793052	A	T	0.0626	0.0121	0.5957	2.3e-07	0.00187005	26.7657
Latency-associated peptide transforming growth factor beta 1 levels	rs7820135	8	68719454	T	C	-0.0747	0.0155	0.8321	1.44e-06	0.00157453	23.2262
Leukemia inhibitory factor levels	rs11127419	2	3091471	T	C	0.0707	0.0153	0.3559	3.82e-06	0.0023031	21.3529
Leukemia inhibitory factor levels	rs11883375	19	54851842	A	G	-0.1011	0.0197	0.1385	2.87e-07	0.0022319	26.3372
Leukemia inhibitory factor levels	rs13264315	8	109432178	A	T	0.0757	0.0158	0.6575	1.66e-06	0.00242117	22.955
Leukemia inhibitory factor levels	rs7225483	17	28341679	T	G	0.0671	0.0143	0.486	2.7e-06	0.002231	22.0178
Leukemia inhibitory factor levels	rs825264	2	222585468	A	G	-0.2119	0.0453	0.0321	2.9e-06	0.00212212	21.8809
Leukemia inhibitory factor receptor levels	rs117405640	9	135891267	A	G	-0.1577	0.0345	0.9517	4.85e-06	0.00177206	20.8942
Leukemia inhibitory factor receptor levels	rs12754806	1	238821453	A	G	0.0563	0.0122	0.4817	3.94e-06	0.00180669	21.296
Leukemia inhibitory factor receptor levels	rs1690678	10	27930818	A	C	0.0904	0.0192	0.1109	2.5e-06	0.00187801	22.1684
Leukemia inhibitory factor receptor levels	rs28615587	9	136365146	T	G	-0.0801	0.0155	0.2863	2.37e-07	0.0023507	26.7056
Leukemia inhibitory factor receptor levels	rs4937122	11	126228659	T	G	0.1262	0.0248	0.9129	3.61e-07	0.00227951	25.895
Leukemia inhibitory factor receptor levels	rs558240	9	136157133	A	G	-0.1521	0.0126	0.3891	1.5e-33	0.0122261	145.719
Leukemia inhibitory factor receptor levels	rs72837682	17	7063650	T	C	-0.08	0.0172	0.7807	3.3e-06	0.00190507	21.6333
Leukemia inhibitory factor receptor levels	rs778016	6	68918580	A	G	-0.0681	0.0145	0.2875	2.65e-06	0.00222735	22.0576
Leukemia inhibitory factor receptor levels	rs9313148	5	6378192	C	G	-0.0824	0.0173	0.1414	1.91e-06	0.00192294	22.6862
Monocyte chemoattractant protein-1 levels	rs10908720	1	159408803	T	C	0.0667	0.0119	0.6314	2.08e-08	0.00212901	31.4165
Monocyte chemoattractant protein-1 levels	rs11639226	15	91387220	A	C	0.0615	0.0133	0.4782	3.76e-06	0.00149478	21.3819
Monocyte chemoattractant protein-1 levels	rs117317477	22	21921920	T	G	-0.3227	0.0704	0.0125	4.57e-06	0.00178911	21.0113
Monocyte chemoattractant protein-1 levels	rs11870164	17	32567679	T	C	0.0751	0.013	0.2772	7.61e-09	0.00226036	33.3728
Monocyte chemoattractant protein-1 levels	rs12075	1	159175354	A	G	0.1694	0.0113	0.5552	8.39e-51	0.0150297	224.735
Monocyte chemoattractant protein-1 levels	rs12133241	1	14260220	T	G	0.0728	0.0157	0.8345	3.54e-06	0.00145944	21.5012
Monocyte chemoattractant protein-1 levels	rs12367122	12	30998369	A	G	0.0739	0.0159	0.1756	3.35e-06	0.00151025	21.602
Monocyte chemoattractant protein-1 levels	rs13089855	3	46052263	C	G	0.1495	0.0176	0.1237	1.99e-17	0.00487518	72.1534
Monocyte chemoattractant protein-1 levels	rs207311	4	19075878	T	C	0.0579	0.0126	0.6697	4.32e-06	0.00147623	21.1162
Monocyte chemoattractant protein-1 levels	rs34292320	13	43553825	T	C	-0.0684	0.0134	0.2742	3.32e-07	0.00182092	26.0557
Monocyte chemoattractant protein-1 levels	rs35728689	3	46390228	A	G	0.3004	0.0198	0.0959	5.44e-52	0.0153862	230.181
Monocyte chemoattractant protein-1 levels	rs7611888	3	42865044	T	C	0.0654	0.013	0.7201	4.89e-07	0.00176881	25.3086
Monocyte chemoattractant protein-1 levels	rs7619350	3	132269435	A	G	0.0986	0.0201	0.118	9.32e-07	0.0020417	24.0637
Monocyte chemoattractant protein-1 levels	rs77344300	9	78838039	T	C	-0.1381	0.0293	0.0491	2.44e-06	0.00150579	22.2153
Monocyte chemoattractant protein-1 levels	rs9942602	7	17977054	T	C	0.0618	0.0117	0.4922	1.28e-07	0.00189103	27.9001
Monocyte chemoattractant protein 2 levels	rs112168535	16	4704769	T	C	-0.1553	0.0316	0.9555	8.9e-07	0.00176399	24.1529
Monocyte chemoattractant protein 2 levels	rs12075	1	159175354	A	G	-0.0973	0.0116	0.5553	4.95e-17	0.00475344	70.3574
Monocyte chemoattractant protein 2 levels	rs16969871	17	32776081	T	C	-0.1529	0.0224	0.077	8.74e-12	0.003154	46.5928
Monocyte chemoattractant protein 2 levels	rs4722985	7	30472091	T	C	-0.0626	0.0133	0.709	2.52e-06	0.00154832	22.1537
Monocyte chemoattractant protein 2 levels	rs6685547	1	224882124	A	G	0.1462	0.0289	0.0505	4.22e-07	0.00192961	25.5917
Monocyte chemoattractant protein 2 levels	rs72827046	17	32708359	A	G	-0.1619	0.0186	0.8879	3.2e-18	0.00511587	75.7649
Monocyte chemoattractant protein 2 levels	rs7538845	1	238880980	C	G	0.0566	0.0122	0.6032	3.5e-06	0.00150435	21.5235
Monocyte chemoattractant protein 2 levels	rs75580960	19	2151761	T	C	-0.0904	0.0188	0.8703	1.52e-06	0.00174568	23.1218
Monocyte chemoattractant protein-3 levels	rs11276535	3	177062154	T	C	-0.0849	0.0167	0.5118	3.7e-07	0.00324411	25.8454
Monocyte chemoattractant protein-3 levels	rs12075	1	159175354	A	G	-0.0899	0.013	0.5624	4.67e-12	0.00404391	47.8225
Monocyte chemoattractant protein-3 levels	rs12142504	1	192799485	T	C	0.0778	0.0166	0.6951	2.78e-06	0.00231999	21.9656
Monocyte chemoattractant protein-3 levels	rs142381963	15	93068753	A	G	-0.3462	0.0691	0.0137	5.44e-07	0.00221	25.1014
Monocyte chemoattractant protein-3 levels	rs28667091	4	47682997	T	G	-0.0613	0.0133	0.4117	4.05e-06	0.00180007	21.2431
Monocyte chemoattractant protein-3 levels	rs4146770	3	151048544	T	C	-0.0933	0.0165	0.7978	1.56e-08	0.00271196	31.9739
Monocyte chemoattractant protein-3 levels	rs4682863	3	42877711	A	G	0.1199	0.0137	0.6222	2.1e-18	0.00671316	76.5944
Monocyte chemoattractant protein-3 levels	rs7213460	17	32522613	A	G	0.0942	0.0132	0.4161	9.58e-13	0.00430535	50.9277
Monocyte chemoattractant protein-3 levels	rs7327202	13	58931726	C	G	-0.0969	0.0194	0.1497	5.89e-07	0.00228342	24.9485
Monocyte chemoattractant protein-3 levels	rs9968876	6	100087282	T	G	-0.1046	0.0221	0.8991	2.21e-06	0.00189934	22.4016
Monocyte chemoattractant protein-4 levels	rs10164240	18	60944538	T	C	0.207	0.0449	0.9782	4.02e-06	0.00144046	21.2544
Monocyte chemoattractant protein-4 levels	rs11265178	1	159329046	A	C	0.0911	0.0117	0.46	6.9e-15	0.00410567	60.6269
Monocyte chemoattractant protein-4 levels	rs12075	1	159175354	A	G	0.189	0.0114	0.5553	9.89e-62	0.0183169	274.861
Monocyte chemoattractant protein-4 levels	rs181250	17	56210459	T	C	-0.1032	0.0208	0.8805	6.99e-07	0.00212937	24.6169
Monocyte chemoattractant protein-4 levels	rs191825334	17	56736459	T	C	0.1147	0.0249	0.9224	4.1e-06	0.00183601	21.2192
Monocyte chemoattractant protein-4 levels	rs2497351	10	94520346	T	C	0.0668	0.0145	0.2018	4.09e-06	0.00143837	21.2235
Monocyte chemoattractant protein-4 levels	rs2721961	8	116657911	T	G	-0.1201	0.0133	0.7293	1.72e-19	0.00567545	81.5423
Monocyte chemoattractant protein-4 levels	rs3136676	17	32683289	A	G	0.3903	0.0251	0.9384	1.6e-54	0.0161544	241.796
Monocyte chemoattractant protein-4 levels	rs4795883	17	32500353	T	C	0.0692	0.0137	0.2526	4.39e-07	0.00178273	25.5136
Monocyte chemoattractant protein-4 levels	rs55842014	3	46289113	A	G	-0.0638	0.0131	0.3598	1.11e-06	0.00190887	23.7191
Monocyte chemoattractant protein-4 levels	rs74794857	5	22143588	T	C	0.0674	0.0139	0.4123	1.24e-06	0.00199567	23.512
Monocyte chemoattractant protein-4 levels	rs7612912	3	42910621	T	C	0.1281	0.012	0.6276	1.33e-26	0.00768622	113.956
Monocyte chemoattractant protein-4 levels	rs8112014	19	14773077	A	G	-0.0578	0.0126	0.2923	4.49e-06	0.00142734	21.0433
Monocyte chemoattractant protein-4 levels	rs847767	6	40051588	A	G	0.077	0.0168	0.8533	4.58e-06	0.00142401	21.0069
Monocyte chemoattractant protein-4 levels	rs863000	1	159170986	T	G	-0.0702	0.0121	0.4762	6.57e-09	0.00235056	33.6592
Monocyte chemoattractant protein-4 levels	rs926646	20	20023326	T	C	0.1432	0.0304	0.9545	2.47e-06	0.00150412	22.1891
Macrophage inflammatory protein 1a levels	rs10774611	12	111383036	A	G	-0.0549	0.0119	0.5689	3.96e-06	0.0014869	21.2839
Macrophage inflammatory protein 1a levels	rs2853926	6	31263051	A	G	-0.0608	0.0133	0.7392	4.84e-06	0.00141567	20.898
Macrophage inflammatory protein 1a levels	rs3213636	17	34475131	A	C	-0.1183	0.0158	0.2574	7.03e-14	0.0039069	56.0603
Macrophage inflammatory protein 1a levels	rs570499416	2	145933927	A	C	-0.3014	0.0604	0.0147	6.04e-07	0.0020324	24.9008
Macrophage inflammatory protein 1a levels	rs5743604	4	38801285	A	G	-0.0736	0.0135	0.7503	4.98e-08	0.00201309	29.7227
Macrophage inflammatory protein 1a levels	rs677925	17	15741465	T	C	-0.0668	0.0143	0.7284	2.99e-06	0.00175542	21.8213
Macrophage inflammatory protein 1a levels	rs8951	17	34415720	T	C	-0.4102	0.0135	0.7695	1e-200	0.0606759	923.259
Macrophage inflammatory protein 1a levels	rs9540456	13	66085374	A	G	0.0926	0.0181	0.8776	3.12e-07	0.00182788	26.1737
Macrophage inflammatory protein 1a levels	rs9938383	16	4694155	T	G	0.1679	0.0354	0.0322	2.11e-06	0.00164206	22.4955
Matrix metalloproteinase-1 levels	rs10978641	9	109554196	A	T	0.0649	0.014	0.7462	3.56e-06	0.00150116	21.4898
Matrix metalloproteinase-1 levels	rs10990535	9	99091009	T	C	0.0703	0.0135	0.253	1.91e-07	0.00183731	27.1171
Matrix metalloproteinase-1 levels	rs11673125	19	14763748	T	C	-0.0585	0.0127	0.296	4.1e-06	0.00143751	21.218
Matrix metalloproteinase-1 levels	rs12141791	1	156419786	A	G	0.0859	0.013	0.6981	3.9e-11	0.00304524	43.6616
Matrix metalloproteinase-1 levels	rs12367368	12	83594043	T	G	0.0861	0.0186	0.1146	3.67e-06	0.00145142	21.4279
Matrix metalloproteinase-1 levels	rs1784450	11	102457122	T	G	-0.1043	0.0192	0.1081	5.56e-08	0.00206023	29.5098
Matrix metalloproteinase-1 levels	rs17860575	11	102817262	T	C	-0.2408	0.0217	0.0815	1.3e-28	0.00828816	123.138
Matrix metalloproteinase-1 levels	rs2229629	2	75116527	A	G	-0.3153	0.0673	0.0135	2.8e-06	0.0020124	21.9492
Matrix metalloproteinase-1 levels	rs2926741	12	57098597	T	C	-0.0704	0.0126	0.3436	2.31e-08	0.00217923	31.2179
Matrix metalloproteinase-1 levels	rs4734879	8	106583124	A	G	0.1136	0.0137	0.7422	1.11e-16	0.00478716	68.7568
Matrix metalloproteinase-1 levels	rs7219205	17	4351312	A	G	0.0569	0.0121	0.5023	2.57e-06	0.00154464	22.1133
Matrix metalloproteinase-10 levels	rs10466640	11	102655786	T	C	0.1153	0.0167	0.1433	5.05e-12	0.00322523	47.6679
Matrix metalloproteinase-10 levels	rs112062276	6	134160498	T	G	0.1203	0.0249	0.0601	1.36e-06	0.00158202	23.3417
Matrix metalloproteinase-10 levels	rs11225415	11	102632379	C	G	0.2669	0.0137	0.7479	1.57e-84	0.0258655	379.539
Matrix metalloproteinase-10 levels	rs11225445	11	102749448	T	G	-0.158	0.0124	0.655	3.46e-37	0.0112308	162.357
Matrix metalloproteinase-10 levels	rs12978750	19	49218430	A	G	-0.0839	0.0118	0.5176	1.16e-12	0.00342196	50.5545
Matrix metalloproteinase-10 levels	rs1356799	2	140567666	T	G	-0.069	0.015	0.7974	4.22e-06	0.0015236	21.16
Matrix metalloproteinase-10 levels	rs2897917	11	102380787	A	C	0.0917	0.0137	0.2356	2.18e-11	0.00303212	44.802
Matrix metalloproteinase-10 levels	rs368565	19	49201217	T	C	-0.0961	0.0122	0.4904	3.35e-15	0.00432207	62.0479
Matrix metalloproteinase-10 levels	rs3742926	14	33014869	T	C	-0.0912	0.0196	0.0978	3.27e-06	0.00146651	21.651
Matrix metalloproteinase-10 levels	rs552376976	9	6178277	T	C	0.0947	0.018	0.1777	1.43e-07	0.00234696	27.6793
Neurturin levels	rs10412462	19	14691684	A	C	-0.1731	0.0366	0.0363	2.25e-06	0.00189395	22.3682
Neurturin levels	rs116940031	1	109204032	A	G	-0.9584	0.2098	0.0162	4.92e-06	0.00375402	20.8681
Neurturin levels	rs139391401	8	110631888	A	G	-0.492	0.1043	0.9826	2.39e-06	0.00318278	22.2516
Neurturin levels	rs182274799	11	10358788	A	G	0.1565	0.031	0.0646	4.46e-07	0.00268715	25.4862
Neurturin levels	rs62120726	2	15734798	A	G	0.0786	0.0172	0.8077	4.88e-06	0.00183797	20.8828
Neurturin levels	rs7202385	16	26080883	A	T	0.0746	0.0157	0.6725	2.02e-06	0.00238146	22.5776
Neurturin levels	rs7712604	5	21508959	C	G	-0.0879	0.0176	0.6738	5.9e-07	0.00289702	24.9432
Neurturin levels	rs8033310	15	24046105	T	C	0.1332	0.0286	0.9133	3.2e-06	0.00190895	21.6908
Neurotrophin-3 levels	rs10780690	9	87478172	T	G	0.0557	0.012	0.5265	3.46e-06	0.00150501	21.5451
Neurotrophin-3 levels	rs11225042	11	101727684	A	C	-0.0973	0.0203	0.8737	1.64e-06	0.00184782	22.9738
Neurotrophin-3 levels	rs12517801	5	1731054	A	G	-0.0555	0.0121	0.3609	4.5e-06	0.00142682	21.0385
Neurotrophin-3 levels	rs146532158	10	115833862	T	C	-0.1859	0.0386	0.0249	1.46e-06	0.00157121	23.1945
Neurotrophin-3 levels	rs2846299	11	123375056	A	G	0.0582	0.0125	0.3022	3.22e-06	0.00147065	21.6783
Neurotrophin-3 levels	rs28735437	15	88514855	C	G	-0.1168	0.0164	0.1435	1.06e-12	0.00343048	50.7222
Neurotrophin-3 levels	rs5751454	22	43649715	T	C	0.1823	0.0398	0.0287	4.64e-06	0.00153151	20.9801
Neurotrophin-3 levels	rs58399805	12	5680104	A	T	0.1106	0.022	0.0799	4.98e-07	0.00171226	25.2735
Neurotrophin-3 levels	rs67394720	12	5547759	T	G	-0.0948	0.0194	0.0989	1.03e-06	0.00161716	23.8788
Neurotrophin-3 levels	rs72652073	8	72031901	C	G	0.058	0.0125	0.3811	3.48e-06	0.00150393	21.5296
Neurotrophin-3 levels	rs73166403	7	152298228	T	C	-0.092	0.02	0.1114	4.22e-06	0.00147815	21.16
Neurotrophin-3 levels	rs79759094	4	7533099	A	G	-0.1163	0.0251	0.0638	3.6e-06	0.00145578	21.469
Osteoprotegerin levels	rs10111783	8	119437358	T	C	0.0556	0.0118	0.6135	2.45e-06	0.001552	22.2017
Osteoprotegerin levels	rs1437633	11	16272199	A	C	-0.079	0.0147	0.2072	7.69e-08	0.00224272	28.8815
Osteoprotegerin levels	rs2247769	8	120081031	T	C	-0.1705	0.0114	0.5577	1.42e-50	0.0154195	223.686
Osteoprotegerin levels	rs271665	17	47938521	T	C	-0.0672	0.0129	0.748	1.9e-07	0.00184164	27.1368
Osteoprotegerin levels	rs28454196	4	32870458	C	G	-0.2242	0.0486	0.9758	3.97e-06	0.00148776	21.2813
Osteoprotegerin levels	rs35534033	12	85606563	T	G	-0.1358	0.0282	0.9513	1.47e-06	0.00157379	23.19
Osteoprotegerin levels	rs562335808	20	36001673	A	G	-0.2822	0.0592	0.9756	1.87e-06	0.00208189	22.7233
Osteoprotegerin levels	rs6985207	8	8604423	A	C	0.0522	0.0114	0.5556	4.67e-06	0.0014658	20.9668
Osteoprotegerin levels	rs704	17	26694861	A	G	-0.1404	0.0111	0.4726	1.14e-36	0.010744	159.988
Oncostatin-M levels	rs2285179	22	38211954	A	G	-0.0663	0.0122	0.5586	5.5e-08	0.002063	29.533
Oncostatin-M levels	rs3859189	17	38137033	A	G	0.1101	0.0117	0.5367	4.95e-21	0.00597702	88.5529
Oncostatin-M levels	rs559651	8	41555366	T	C	-0.0594	0.0125	0.6496	2.01e-06	0.00153245	22.5815
Oncostatin-M levels	rs61897429	11	47424864	A	G	-0.0847	0.017	0.139	6.28e-07	0.00168208	24.8238
Oncostatin-M levels	rs7007281	8	2621859	A	T	0.1155	0.0243	0.9154	2e-06	0.00191528	22.5918
Oncostatin-M levels	rs76275710	10	30032133	A	G	0.2665	0.0525	0.0176	3.85e-07	0.00174593	25.7677
Oncostatin-M levels	rs9263789	6	31128329	A	G	0.0786	0.0162	0.1526	1.22e-06	0.00159515	23.5405
Oncostatin-M levels	rs9264931	6	31274196	T	C	-0.1048	0.0191	0.8812	4.09e-08	0.00203915	30.1062
Oncostatin-M levels	rs9264938	6	31274269	A	T	0.0827	0.0176	0.1379	2.62e-06	0.00149639	22.0793
Programmed cell death 1 ligand 1 levels	rs10043030	5	159936536	T	C	-0.1179	0.0248	0.0613	1.99e-06	0.00160158	22.6008
Programmed cell death 1 ligand 1 levels	rs10975133	9	5486390	T	G	-0.0681	0.0136	0.7725	5.52e-07	0.0016992	25.0736
Programmed cell death 1 ligand 1 levels	rs12539643	7	151019021	C	G	0.1913	0.0407	0.966	2.6e-06	0.00194524	22.0923
Programmed cell death 1 ligand 1 levels	rs2283438	15	89721461	T	C	-0.0577	0.012	0.4351	1.52e-06	0.00161576	23.1201
Programmed cell death 1 ligand 1 levels	rs7125631	11	1948186	T	C	-0.0609	0.0128	0.6543	1.96e-06	0.00158204	22.6368
Programmed cell death 1 ligand 1 levels	rs7304709	12	48670152	T	C	0.0537	0.0117	0.5862	4.44e-06	0.00142857	21.0657
Programmed cell death 1 ligand 1 levels	rs79045618	19	5799008	A	G	0.1619	0.0324	0.0521	5.83e-07	0.00232553	24.9691
Programmed cell death 1 ligand 1 levels	rs822335	9	5448218	T	C	-0.1295	0.012	0.3471	3.77e-27	0.00784219	116.46
Programmed cell death 1 ligand 1 levels	rs9299019	9	5533280	A	G	0.0638	0.0127	0.6762	5.07e-07	0.00176342	25.2368
Stem cell factor levels	rs10832027	11	13357183	A	G	-0.0568	0.012	0.6474	2.21e-06	0.00151849	22.4044
Stem cell factor levels	rs10894669	11	133206940	A	C	-0.0606	0.0129	0.3129	2.63e-06	0.00149563	22.0681
Stem cell factor levels	rs11126305	2	71106068	A	G	-0.0567	0.0116	0.4624	1.02e-06	0.0016209	23.8919
Stem cell factor levels	rs11199541	10	122531747	T	C	0.1548	0.0339	0.0334	4.96e-06	0.00141321	20.8518
Stem cell factor levels	rs11608458	12	89369806	T	C	-0.0707	0.0122	0.6366	6.83e-09	0.00234525	33.583
Stem cell factor levels	rs11877350	18	43867311	A	G	0.0538	0.0117	0.4265	4.26e-06	0.00143379	21.1443
Stem cell factor levels	rs12149545	16	56993161	A	G	0.1146	0.0123	0.3094	1.2e-20	0.00585716	86.8079
Stem cell factor levels	rs138854302	9	128807910	T	C	-0.1391	0.0205	0.0915	1.16e-11	0.00311509	46.0412
Stem cell factor levels	rs139693	22	25253160	A	G	0.1104	0.024	0.9367	4.22e-06	0.00143427	21.16
Stem cell factor levels	rs16942887	16	67928042	A	G	0.1658	0.0171	0.1303	3.14e-22	0.00634007	94.0106
Stem cell factor levels	rs174535	11	61551356	T	C	-0.0735	0.0121	0.6459	1.24e-09	0.00249803	36.8981
Stem cell factor levels	rs2161465	16	25205611	A	T	-0.0715	0.0152	0.2479	2.55e-06	0.00184606	22.1271
Stem cell factor levels	rs2740488	9	107661742	A	C	0.1156	0.0133	0.7485	3.57e-18	0.00510256	75.5462
Stem cell factor levels	rs28361020	6	31199839	T	C	0.0821	0.0179	0.1193	4.51e-06	0.00142574	21.0368
Stem cell factor levels	rs2980888	8	126507308	T	C	-0.0683	0.0126	0.2937	5.94e-08	0.00199042	29.3833
Stem cell factor levels	rs557933	1	234853268	A	C	-0.0553	0.0118	0.4647	2.78e-06	0.00153511	21.9627
Stem cell factor levels	rs6065912	20	44632367	A	G	0.147	0.0176	0.1216	6.7e-17	0.00471267	69.7605
Stem cell factor levels	rs6073958	20	44551855	T	C	-0.2858	0.0144	0.8039	1.16e-87	0.0260491	393.912
Stem cell factor levels	rs72847212	11	834389	T	C	-0.0721	0.015	0.7926	1.53e-06	0.00168888	23.104
Stem cell factor levels	rs7664024	4	18944656	T	C	-0.0718	0.0153	0.185	2.69e-06	0.00153917	22.0225
Stem cell factor levels	rs9264796	6	31270311	A	G	0.1407	0.0303	0.0716	3.42e-06	0.00173563	21.5627
SIR2-like protein 2 levels	rs1034059	6	158193698	A	G	0.076	0.0145	0.6981	1.59e-07	0.00191931	27.4721
SIR2-like protein 2 levels	rs117080893	19	39299312	A	G	-0.1559	0.0321	0.0424	1.19e-06	0.00160017	23.5875
SIR2-like protein 2 levels	rs12152184	22	45002809	A	G	0.0965	0.0208	0.885	3.49e-06	0.00173282	21.5242
SIR2-like protein 2 levels	rs12460327	19	39410986	C	G	-0.0751	0.0152	0.8169	7.78e-07	0.00165508	24.4114
SIR2-like protein 2 levels	rs60459634	4	160629137	A	G	-0.1063	0.0229	0.0886	3.45e-06	0.00150602	21.5474
SIR2-like protein 2 levels	rs7718478	5	177560339	A	T	0.0639	0.0138	0.7496	3.65e-06	0.00149859	21.4409
Signaling lymphocytic activation molecule levels	rs10212190	3	186731157	A	T	0.0727	0.0121	0.6151	1.88e-09	0.00252106	36.0992
Signaling lymphocytic activation molecule levels	rs13014154	2	62575443	A	G	-0.0612	0.0123	0.3695	6.5e-07	0.0017303	24.7567
Signaling lymphocytic activation molecule levels	rs13147502	4	106143797	A	G	-0.0609	0.0127	0.5964	1.62e-06	0.00178752	22.9947
Signaling lymphocytic activation molecule levels	rs147616029	14	87822926	T	C	-0.0644	0.0128	0.3774	4.87e-07	0.00196635	25.3135
Signaling lymphocytic activation molecule levels	rs1609310	15	55294543	T	G	-0.0557	0.012	0.5136	3.46e-06	0.00150606	21.5451
Signaling lymphocytic activation molecule levels	rs2790462	10	28873202	T	C	-0.0747	0.0126	0.2977	3.06e-09	0.00238031	35.148
Signaling lymphocytic activation molecule levels	rs35271532	18	72388527	A	G	-0.1486	0.0324	0.0449	4.51e-06	0.00147048	21.0352
Signaling lymphocytic activation molecule levels	rs3745163	19	17337555	A	C	0.0674	0.0145	0.2299	3.35e-06	0.00157843	21.6065
Signaling lymphocytic activation molecule levels	rs4561508	17	16848750	T	C	0.0962	0.0181	0.1158	1.07e-07	0.00191381	28.2483
Signaling lymphocytic activation molecule levels	rs56244095	17	7063899	A	C	0.1013	0.0156	0.2121	8.38e-11	0.00294333	42.1667
Signaling lymphocytic activation molecule levels	rs60094514	1	160636559	T	C	0.2209	0.0162	0.8506	2.45e-42	0.0124655	185.935
Signaling lymphocytic activation molecule levels	rs6907918	6	42511023	T	C	-0.0623	0.0133	0.7233	2.81e-06	0.00153376	21.9418
Signaling lymphocytic activation molecule levels	rs9265912	6	31313733	T	C	-0.0645	0.0122	0.3511	1.24e-07	0.00189372	27.9512
Signaling lymphocytic activation molecule levels	rs9268469	6	32353590	A	G	-0.1055	0.0189	0.1352	2.38e-08	0.00254625	31.1588
Sulfotransferase 1A1 levels	rs10842189	12	23759406	T	C	-0.08	0.0173	0.8156	3.76e-06	0.00181168	21.3839
Sulfotransferase 1A1 levels	rs149278	16	28561581	T	C	-0.1882	0.0135	0.5314	3.58e-44	0.0168463	194.344
Sulfotransferase 1A1 levels	rs1698742	1	86468724	T	C	-0.0984	0.0206	0.8775	1.78e-06	0.00193186	22.8169
Sulfotransferase 1A1 levels	rs2213907	8	17377551	A	G	-0.1504	0.0318	0.95	2.25e-06	0.00189399	22.3687
Sulfotransferase 1A1 levels	rs2691531	7	77960330	T	C	-0.0645	0.0135	0.5986	1.77e-06	0.00193224	22.8272
Sulfotransferase 1A1 levels	rs2712255	1	119273856	A	G	0.0702	0.0147	0.466	1.79e-06	0.00231063	22.8055
Sulfotransferase 1A1 levels	rs2731674	5	176839890	T	G	-0.083	0.0152	0.2653	4.75e-08	0.00252308	29.8173
Sulfotransferase 1A1 levels	rs55793562	6	52231674	A	G	0.0924	0.0199	0.8711	3.43e-06	0.00182699	21.5595
Sulfotransferase 1A1 levels	rs55939507	8	126413022	A	G	0.0768	0.0166	0.4768	3.72e-06	0.00225801	21.4046
Sulfotransferase 1A1 levels	rs703595	12	103074539	T	C	-0.0715	0.0147	0.2856	1.15e-06	0.0020031	23.658
Sulfotransferase 1A1 levels	rs710446	3	186459927	T	C	-0.0712	0.0135	0.599	1.33e-07	0.00235352	27.8159
Sulfotransferase 1A1 levels	rs72643498	21	28777897	A	C	-0.18	0.0376	0.9587	1.69e-06	0.0019407	22.9176
Sulfotransferase 1A1 levels	rs72656644	12	12719921	C	G	0.1077	0.0224	0.8871	1.52e-06	0.00203387	23.1172
Sulfotransferase 1A1 levels	rs75355415	2	124586679	T	C	-0.6334	0.1233	0.9862	2.79e-07	0.00311035	26.3894
Sulfotransferase 1A1 levels	rs76833948	11	128596369	A	T	0.134	0.0285	0.0644	2.58e-06	0.00194512	22.1065
STAM binding protein levels	rs1034059	6	158193698	A	G	0.0695	0.0145	0.698	1.64e-06	0.00160555	22.9738
STAM binding protein levels	rs111581172	14	104363671	A	G	-0.1722	0.0352	0.0323	9.98e-07	0.00162164	23.9321
STAM binding protein levels	rs111872246	2	74061232	A	G	0.2195	0.0425	0.0229	2.41e-07	0.0018689	26.6742
STAM binding protein levels	rs12152184	22	45002809	A	G	0.0961	0.0208	0.8851	3.83e-06	0.00171851	21.3462
STAM binding protein levels	rs2280441	15	81240669	A	G	-0.1571	0.0309	0.0404	3.69e-07	0.00175139	25.8485
Transforming growth factor-alpha levels	rs11242125	5	132025905	A	C	-0.0761	0.0166	0.7246	4.55e-06	0.00221876	21.0161
Transforming growth factor-alpha levels	rs12614998	2	70785806	A	C	0.0771	0.0144	0.2101	8.6e-08	0.00194252	28.6671
Transforming growth factor-alpha levels	rs1963491	8	2654153	C	G	0.1081	0.023	0.905	2.6e-06	0.00194555	22.09
Transforming growth factor-alpha levels	rs3859189	17	38137033	A	G	0.0655	0.0116	0.5369	1.64e-08	0.00216073	31.8835
Transforming growth factor-alpha levels	rs4934441	10	90836825	A	G	-0.095	0.0198	0.1322	1.6e-06	0.00195073	23.0206
Transforming growth factor-alpha levels	rs74130123	10	30042437	T	C	-0.2601	0.0508	0.9817	3.05e-07	0.00177643	26.2152
Tumor necrosis factor levels	rs12975019	19	33635097	C	G	-0.1127	0.0226	0.8939	6.14e-07	0.00241411	24.8674
Tumor necrosis factor levels	rs532365265	4	146733067	T	C	0.1703	0.0357	0.0474	1.84e-06	0.00245564	22.7558
Tumor necrosis factor levels	rs7621032	3	108099780	T	C	0.0674	0.0135	0.4514	5.96e-07	0.0021942	24.926
Tumor necrosis factor levels	rs867063	6	44325149	T	C	0.1175	0.0255	0.078	4.07e-06	0.00186965	21.2322
Tumor necrosis factor levels	rs9614693	22	45932279	T	C	0.0826	0.0177	0.1679	3.06e-06	0.00184827	21.7778
Tumor necrosis factor levels	rs9913313	17	15740146	T	C	-0.0836	0.0183	0.344	4.92e-06	0.00261657	20.8694
TNF-beta levels	rs10744782	12	113166569	A	G	0.0749	0.0142	0.306	1.33e-07	0.00235543	27.8219
TNF-beta levels	rs12662501	6	31190850	T	C	-0.3236	0.0182	0.1519	1.01e-70	0.0261137	316.136
TNF-beta levels	rs12883833	14	34880659	A	G	-0.1252	0.0259	0.0934	1.34e-06	0.00251793	23.3673
TNF-beta levels	rs17426565	6	32607356	A	G	-0.1136	0.0225	0.1088	4.44e-07	0.00224247	25.4913
TNF-beta levels	rs2364485	12	6514963	A	C	0.1759	0.0189	0.1645	1.32e-20	0.00757904	86.618
TNF-beta levels	rs2844479	6	31572956	A	C	0.1987	0.0139	0.6659	2.35e-46	0.0170369	204.346
TNF-beta levels	rs2904602	6	31451847	A	G	-0.625	0.0196	0.1165	1e-200	0.0794036	1016.83
TNF-beta levels	rs3789087	2	111791653	T	C	-0.0819	0.0179	0.1582	4.75e-06	0.00177306	20.9345
TNF-beta levels	rs55914821	17	65264208	A	G	0.0748	0.0159	0.7583	2.55e-06	0.00194748	22.1314
TNF-beta levels	rs6920323	6	31352060	T	C	0.3102	0.0173	0.8296	6.8e-72	0.0265456	321.508
TNF-beta levels	rs7583622	2	53931190	A	G	0.0748	0.0161	0.2098	3.38e-06	0.00183101	21.585
TNF-beta levels	rs77897196	1	63459761	T	C	-0.1917	0.041	0.9711	2.93e-06	0.00185079	21.8613
TNF-beta levels	rs80288070	13	47609532	T	C	0.1627	0.0353	0.9605	4.04e-06	0.00194231	21.2435
Tumor necrosis factor receptor superfamily member 9 levels	rs10178845	2	8443803	A	G	-0.0682	0.0144	0.3043	2.18e-06	0.00190326	22.4307
Tumor necrosis factor receptor superfamily member 9 levels	rs10744409	12	129783438	A	G	0.064	0.0131	0.4447	1.03e-06	0.00202514	23.8681
Tumor necrosis factor receptor superfamily member 9 levels	rs11202989	10	90880926	T	C	-0.0995	0.0212	0.1219	2.69e-06	0.00193976	22.028
Tumor necrosis factor receptor superfamily member 9 levels	rs12046791	1	7936950	A	G	-0.1166	0.0165	0.1943	1.59e-12	0.00422238	49.9378
Tumor necrosis factor receptor superfamily member 9 levels	rs12582121	12	67226362	T	C	0.0645	0.0135	0.6481	1.77e-06	0.00193371	22.8272
Tumor necrosis factor receptor superfamily member 9 levels	rs1776354	1	7972201	A	G	-0.1301	0.013	0.5203	1.41e-23	0.00842964	100.154
Tumor necrosis factor receptor superfamily member 9 levels	rs1846520	8	118333064	A	G	-0.1626	0.0313	0.9533	2.05e-07	0.00228567	26.9869
Tumor necrosis factor receptor superfamily member 9 levels	rs2239527	6	31509779	C	G	-0.0647	0.0135	0.6477	1.65e-06	0.0019457	22.9689
Tumor necrosis factor receptor superfamily member 9 levels	rs72850206	11	2632174	A	T	-0.1438	0.0281	0.0736	3.1e-07	0.00230526	26.1882
Tumor necrosis factor receptor superfamily member 9 levels	rs75246422	5	174179760	T	C	-0.0982	0.0203	0.1231	1.32e-06	0.00198221	23.4008
Tumor necrosis factor receptor superfamily member 9 levels	rs7858310	9	87717237	A	G	0.0707	0.0152	0.7165	3.3e-06	0.0019052	21.6347
Tumor necrosis factor receptor superfamily member 9 levels	rs8005108	14	20709993	C	G	0.0889	0.0182	0.2828	1.04e-06	0.00251819	23.8595
Tumor necrosis factor ligand superfamily member 14 levels	rs11085155	19	5968688	A	G	-0.0811	0.0176	0.1772	4.07e-06	0.00180046	21.2332
Tumor necrosis factor ligand superfamily member 14 levels	rs1461044	12	74925803	T	C	-0.1519	0.0316	0.0635	1.53e-06	0.00195604	23.1069
Tumor necrosis factor ligand superfamily member 14 levels	rs147119146	4	125709779	A	C	-0.2421	0.0498	0.0299	1.17e-06	0.00200122	23.6337
Tumor necrosis factor ligand superfamily member 14 levels	rs2738591	16	78681855	T	C	-0.063	0.0133	0.5474	2.17e-06	0.00189998	22.4377
Tumor necrosis factor ligand superfamily member 14 levels	rs344560	19	6665020	T	C	-0.4894	0.0273	0.0625	7.29e-72	0.0265322	321.368
Tumor necrosis factor ligand superfamily member 14 levels	rs4705950	5	131793286	T	C	-0.07	0.0133	0.4077	1.42e-07	0.00234421	27.7008
Tumor necrosis factor ligand superfamily member 14 levels	rs59801342	9	132432461	A	G	0.229	0.0497	0.024	4.07e-06	0.00197672	21.2304
Tumor necrosis factor ligand superfamily member 14 levels	rs7688836	4	94769686	A	G	-0.0818	0.0166	0.2019	8.32e-07	0.00205551	24.2823
Tumor necrosis factor ligand superfamily member 14 levels	rs78336300	8	27416526	A	C	0.2392	0.0522	0.0209	4.6e-06	0.0019201	20.9982
Tumor necrosis factor ligand superfamily member 14 levels	rs9295562	6	22713651	T	C	-0.0651	0.0141	0.3144	3.89e-06	0.001808	21.3169
Tumor necrosis factor ligand superfamily member 14 levels	rs9962377	18	70105531	T	C	-0.0905	0.0186	0.1483	1.14e-06	0.00200378	23.674
TNF-related apoptosis-inducing ligand levels	rs10402946	19	44139182	T	C	-0.1861	0.0127	0.2867	1.28e-48	0.0143652	214.726
TNF-related apoptosis-inducing ligand levels	rs16840522	1	196710916	T	C	-0.1191	0.0147	0.8073	5.4e-16	0.00443875	65.6431
TNF-related apoptosis-inducing ligand levels	rs174533	11	61549025	A	G	0.0787	0.0121	0.3509	7.81e-11	0.00286372	42.3037
TNF-related apoptosis-inducing ligand levels	rs3136603	3	172226144	A	G	-0.111	0.0136	0.2334	3.3e-16	0.00450231	66.6144
TNF-related apoptosis-inducing ligand levels	rs61980636	14	94784618	T	C	0.0873	0.0146	0.2121	2.24e-09	0.00249665	35.7538
TNF-related apoptosis-inducing ligand levels	rs6969337	7	52792820	T	C	0.1823	0.038	0.9624	1.61e-06	0.00202648	23.0147
TNF-related apoptosis-inducing ligand levels	rs77303550	16	72079657	T	C	-0.0724	0.0146	0.1946	7.09e-07	0.0016671	24.5907
TNF-related apoptosis-inducing ligand levels	rs9833915	3	172266021	A	G	0.1971	0.0182	0.8851	2.49e-27	0.00790506	117.282
TNF-related activation-induced cytokine levels	rs11713634	3	194061578	A	G	-0.0978	0.015	0.2943	7.03e-11	0.00373668	42.5104
TNF-related activation-induced cytokine levels	rs1432791	5	160174315	T	C	-0.0549	0.0118	0.4357	3.28e-06	0.00151291	21.6462
TNF-related activation-induced cytokine levels	rs17302	7	142245686	T	G	-0.0625	0.013	0.2875	1.53e-06	0.00161533	23.1139
TNF-related activation-induced cytokine levels	rs183217699	8	83420230	C	G	-0.1254	0.0272	0.9313	4.02e-06	0.00165134	21.2548
TNF-related activation-induced cytokine levels	rs1839438	8	106500173	T	G	-0.0678	0.0143	0.6393	2.12e-06	0.00205961	22.4795
TNF-related activation-induced cytokine levels	rs201645053	4	18025730	A	T	-0.0905	0.0188	0.169	1.48e-06	0.002123	23.173
TNF-related activation-induced cytokine levels	rs2468187	8	120201029	T	C	-0.1618	0.0118	0.4162	8.62e-43	0.0126007	188.015
TNF-related activation-induced cytokine levels	rs3136603	3	172226144	A	G	-0.0719	0.0138	0.2327	1.89e-07	0.00183949	27.1456
TNF-related activation-induced cytokine levels	rs3801000	7	50811081	A	G	0.0686	0.013	0.2872	1.31e-07	0.00194538	27.8459
TNF-related activation-induced cytokine levels	rs4334157	13	68202750	T	C	-0.1684	0.0356	0.0319	2.24e-06	0.00151637	22.3761
TNF-related activation-induced cytokine levels	rs4512994	13	43039673	A	C	0.1172	0.0116	0.4634	5.33e-24	0.0068805	102.08
TNF-related activation-induced cytokine levels	rs62501135	8	23089208	A	G	-0.1532	0.0148	0.2051	4.13e-25	0.00744455	107.15
TNF-related activation-induced cytokine levels	rs704	17	26694861	A	G	-0.1085	0.0116	0.4755	8.48e-21	0.00590271	87.487
TNF-related activation-induced cytokine levels	rs7157768	14	55597875	C	G	-0.287	0.061	0.0166	2.54e-06	0.00193176	22.1363
TNF-related activation-induced cytokine levels	rs78045189	11	37130843	C	G	-0.0695	0.0151	0.3443	4.17e-06	0.00179846	21.1844
TNF-related activation-induced cytokine levels	rs9833915	3	172266021	A	G	0.1819	0.0184	0.8846	4.79e-23	0.00659551	97.7304
Thymic stromal lymphopoietin levels	rs114113312	20	61330928	A	G	0.1637	0.0358	0.9249	4.82e-06	0.00221824	20.9089
Thymic stromal lymphopoietin levels	rs12472785	2	2626966	C	G	-0.074	0.0153	0.758	1.32e-06	0.00198019	23.3927
Thymic stromal lymphopoietin levels	rs4724126	7	42730058	T	G	0.0846	0.0152	0.2624	2.61e-08	0.00272383	30.978
Thymic stromal lymphopoietin levels	rs75129390	7	148846775	A	T	0.0743	0.0158	0.632	2.57e-06	0.00250238	22.1138
Thymic stromal lymphopoietin levels	rs7550374	1	240843947	C	G	-0.0928	0.0187	0.8143	6.96e-07	0.00216642	24.6271
Thymic stromal lymphopoietin levels	rs79878785	12	120426826	T	C	1.0291	0.2179	0.0105	2.33e-06	0.00401146	22.3049
Tumor necrosis factor ligand superfamily member 12 levels	rs10831650	11	11644391	A	G	0.0692	0.0125	0.3558	3.09e-08	0.00214068	30.6473
Tumor necrosis factor ligand superfamily member 12 levels	rs11136339	8	145013345	T	C	0.0613	0.0122	0.388	5.05e-07	0.00184453	25.2465
Tumor necrosis factor ligand superfamily member 12 levels	rs11738159	5	167311493	T	C	0.0577	0.0119	0.4339	1.24e-06	0.00164298	23.5103
Tumor necrosis factor ligand superfamily member 12 levels	rs11834532	12	606598	T	C	0.0721	0.0157	0.8361	4.38e-06	0.0014301	21.0897
Tumor necrosis factor ligand superfamily member 12 levels	rs12145644	1	162517994	A	T	-0.0727	0.0141	0.2484	2.52e-07	0.00185756	26.5846
Tumor necrosis factor ligand superfamily member 12 levels	rs12940684	17	7453919	T	C	-0.1952	0.0123	0.7016	1.02e-56	0.0168207	251.854
Tumor necrosis factor ligand superfamily member 12 levels	rs1549749	2	53052480	T	G	0.0989	0.0205	0.9119	1.4e-06	0.00157717	23.2747
Tumor necrosis factor ligand superfamily member 12 levels	rs16879825	6	88516736	A	G	-0.2027	0.0438	0.9577	3.69e-06	0.00181448	21.417
Tumor necrosis factor ligand superfamily member 12 levels	rs2228128	17	7400815	T	C	-0.1381	0.0129	0.7202	9.6e-27	0.00772039	114.606
Tumor necrosis factor ligand superfamily member 12 levels	rs238449	4	103112813	A	C	0.0627	0.0126	0.3024	6.48e-07	0.0016785	24.7625
Tumor necrosis factor ligand superfamily member 12 levels	rs278369	3	98448817	A	G	0.0871	0.0154	0.8184	1.55e-08	0.00223431	31.9886
Tumor necrosis factor ligand superfamily member 12 levels	rs4882710	12	129101566	T	C	0.0666	0.0131	0.3457	3.7e-07	0.00180597	25.8467
Tumor necrosis factor ligand superfamily member 12 levels	rs579459	9	136154168	T	C	0.1098	0.0157	0.7888	2.68e-12	0.00413381	48.9109
Tumor necrosis factor ligand superfamily member 12 levels	rs58743186	11	130975896	A	G	-0.0717	0.0154	0.1931	3.23e-06	0.00168854	21.6769
Tumor necrosis factor ligand superfamily member 12 levels	rs7019909	9	33113322	T	C	-0.0897	0.0193	0.1102	3.36e-06	0.00150974	21.6008
Tumor necrosis factor ligand superfamily member 12 levels	rs9842051	3	143021856	C	G	0.1192	0.014	0.748	1.68e-17	0.00504879	72.4931
Urokinase-type plasminogen activator levels	rs10824045	10	75656543	A	G	-0.0678	0.0143	0.7911	2.12e-06	0.0015244	22.4795
Urokinase-type plasminogen activator levels	rs10840566	11	11142087	A	G	0.0784	0.0154	0.1671	3.56e-07	0.00175629	25.9174
Urokinase-type plasminogen activator levels	rs11220462	11	126243952	A	G	-0.1024	0.0161	0.1509	2.01e-10	0.00273895	40.4528
Urokinase-type plasminogen activator levels	rs13344768	19	44189441	A	G	-0.2868	0.0233	0.0754	8.1e-35	0.0104958	151.512
Urokinase-type plasminogen activator levels	rs154972	6	32900651	A	G	-0.0625	0.012	0.6344	1.91e-07	0.00183921	27.1267
Urokinase-type plasminogen activator levels	rs333947	1	110470764	A	G	-0.0785	0.0166	0.1578	2.26e-06	0.00156313	22.3626
Urokinase-type plasminogen activator levels	rs34605545	18	24728226	A	T	0.054	0.0117	0.4118	3.92e-06	0.00144553	21.3018
Urokinase-type plasminogen activator levels	rs35960735	3	56573038	T	C	-0.0709	0.0154	0.8067	4.15e-06	0.00148169	21.1959
Urokinase-type plasminogen activator levels	rs400058	19	44141015	T	C	0.1005	0.0132	0.2832	2.66e-14	0.00404181	57.9675
Urokinase-type plasminogen activator levels	rs409337	19	44164560	T	C	-0.0594	0.0129	0.4433	4.13e-06	0.00148228	21.2028
Urokinase-type plasminogen activator levels	rs4800787	18	24686365	T	C	-0.094	0.0125	0.3008	5.48e-14	0.00382497	56.5504
Urokinase-type plasminogen activator levels	rs59772299	5	126921537	T	G	0.0627	0.0133	0.7552	2.43e-06	0.00150672	22.2245
Urokinase-type plasminogen activator levels	rs704	17	26694861	A	G	0.0567	0.0115	0.4758	8.2e-07	0.00164738	24.3092
Urokinase-type plasminogen activator levels	rs72727847	8	139662968	C	G	0.1968	0.0417	0.0253	2.37e-06	0.00151011	22.273
Urokinase-type plasminogen activator levels	rs7406661	17	7063667	T	C	-0.1107	0.0156	0.7855	1.28e-12	0.00351292	50.3554
Urokinase-type plasminogen activator levels	rs7932958	11	37355427	T	C	-0.2696	0.0587	0.0139	4.37e-06	0.00172803	21.0942
Vascular endothelial growth factor A levels	rs10822155	10	65071215	A	C	0.0838	0.0117	0.4155	7.93e-13	0.00346778	51.2999
Vascular endothelial growth factor A levels	rs1203834	16	231541	T	C	0.1174	0.0253	0.069	3.48e-06	0.00162491	21.5325
Vascular endothelial growth factor A levels	rs1208181	7	144108520	T	C	-0.079	0.0166	0.8309	1.95e-06	0.00175901	22.6484
Vascular endothelial growth factor A levels	rs16883415	5	54043585	T	C	-0.22	0.0457	0.9797	1.48e-06	0.00156955	23.1746
Vascular endothelial growth factor A levels	rs17564137	5	88378600	T	C	-0.1228	0.0257	0.9448	1.77e-06	0.00154822	22.8313
Vascular endothelial growth factor A levels	rs183596950	4	31819358	A	G	-0.07	0.0152	0.6438	4.12e-06	0.00183508	21.2084
Vascular endothelial growth factor A levels	rs2050256	1	32204683	A	G	-0.0734	0.0152	0.8126	1.37e-06	0.00157983	23.3187
Vascular endothelial growth factor A levels	rs34536806	11	95274487	T	G	0.0992	0.0208	0.9024	1.85e-06	0.00158874	22.7456
Vascular endothelial growth factor A levels	rs34562990	19	14762156	A	C	0.0671	0.0127	0.704	1.27e-07	0.00194925	27.915
Vascular endothelial growth factor A levels	rs61818787	1	190376438	T	C	-0.0759	0.0148	0.8114	2.92e-07	0.00178231	26.3003
Vascular endothelial growth factor A levels	rs6582666	12	46909886	C	G	-0.1288	0.0265	0.9341	1.17e-06	0.00199983	23.6233
Vascular endothelial growth factor A levels	rs6993770	8	106581528	A	T	0.1231	0.0134	0.7319	4.06e-20	0.00586943	84.393
Vascular endothelial growth factor A levels	rs71424089	13	20803444	T	C	-0.0827	0.0169	0.7942	9.91e-07	0.00203107	23.9463
Vascular endothelial growth factor A levels	rs7688836	4	94769686	A	G	-0.0685	0.0145	0.2065	2.31e-06	0.00151179	22.3175
Vascular endothelial growth factor A levels	rs910604	6	43953671	A	G	-0.1284	0.0145	0.2324	8.36e-19	0.00545587	78.4141
Vascular endothelial growth factor A levels	rs9357429	6	44046143	T	C	0.1063	0.0197	0.138	6.82e-08	0.00256054	29.1162

## Sheet: Supplementary Table 2
Supplementary Table 2. Selected blood metabolites-associated SNPs
blood metabolites	SNP	chr	pos	effect_allele	other_allele	beta	se	eaf	pval	R²	F
Carnitine levels	rs10006723	4	101752577	T	G	0.170956	0.0345341	0.052858	7.40711e-07	0.00298326	24.506
Carnitine levels	rs10826332	10	59620508	A	T	-0.142187	0.0286481	0.0770596	6.9336e-07	0.00299875	24.6336
Carnitine levels	rs10900223	10	45526183	C	T	-0.105448	0.0176162	0.250122	2.15271e-09	0.00435585	35.8304
Carnitine levels	rs13247874	7	73596112	T	C	-0.103668	0.0195859	0.190234	1.20324e-07	0.00340907	28.0158
Carnitine levels	rs138190991	10	59984318	A	T	-0.212246	0.0448917	0.0301671	2.26798e-06	0.00272194	22.3536
Carnitine levels	rs149235996	5	151340348	G	A	-0.56909	0.0700396	0.0120372	4.46387e-16	0.00799657	66.0199
Carnitine levels	rs2512510	11	80402523	A	G	-0.0870239	0.0186419	0.216759	3.03877e-06	0.00265374	21.792
Carnitine levels	rs72836546	6	14093088	T	C	-0.0906795	0.0180707	0.23482	5.22043e-07	0.00306515	25.1807
Carnitine levels	rs7537155	1	18880127	A	G	-0.0900652	0.019229	0.199113	2.81588e-06	0.0026715	21.9382
Carnitine levels	rs79717472	9	120853883	G	A	-0.218081	0.0461728	0.0280471	2.32235e-06	0.00271643	22.3081
Benzoate levels	rs2749463	14	49018533	C	G	-0.10725	0.022653	0.844828	2.19626e-06	0.00305951	22.4152
Benzoate levels	rs62209511	21	23369148	T	C	-0.194544	0.0425626	0.0387693	4.85941e-06	0.00285219	20.892
Benzoate levels	rs6468762	8	101217958	A	G	0.319567	0.068531	0.0144798	3.1148e-06	0.00296823	21.7445
Benzoate levels	rs72638543	1	6935462	T	C	0.185887	0.0404404	0.0417238	4.29519e-06	0.00288438	21.1284
Benzoate levels	rs73801273	5	167537696	T	C	0.243319	0.0511669	0.0261245	1.98052e-06	0.00308653	22.6138
Benzoate levels	rs9943251	1	151944639	A	G	0.0830144	0.0176575	0.315014	2.58422e-06	0.003017	22.1029
Maltotriose levels	rs113410972	3	134325888	A	G	0.141264	0.0309121	0.135389	4.88054e-06	0.00448158	20.8836
Maltotriose levels	rs1230433	13	46195297	A	G	-0.105534	0.021612	0.655467	1.04432e-06	0.0051138	23.8449
Maltotriose levels	rs1254839	14	61953888	G	A	-0.107757	0.0223276	0.322023	1.39183e-06	0.00499583	23.292
Maltotriose levels	rs1360005	10	95311303	C	T	0.097467	0.0207116	0.510903	2.52725e-06	0.00475111	22.1456
Maltotriose levels	rs141782806	21	22791486	C	T	-0.367335	0.0795794	0.0169583	3.91306e-06	0.00457203	21.307
Maltotriose levels	rs147666382	2	209703171	A	G	-0.2699	0.0550729	0.0362508	9.54593e-07	0.00515066	24.0176
Maltotriose levels	rs3935534	15	61386873	C	G	-0.105364	0.0225011	0.682113	2.83227e-06	0.00470441	21.9269
Maltotriose levels	rs62317587	4	58402103	C	A	-0.475907	0.103471	0.0101798	4.23694e-06	0.00453948	21.1547
Maltotriose levels	rs72552153	11	123627498	A	G	-0.451935	0.0933029	0.0123004	1.27418e-06	0.00503207	23.4618
Maltotriose levels	rs72670481	1	68255458	T	C	-0.287487	0.0506395	0.0444222	1.36972e-08	0.00689964	32.2298
Maltotriose levels	rs75049736	5	66323556	G	A	-0.274871	0.0590191	0.0334302	3.20362e-06	0.00465396	21.6907
Maltotriose levels	rs75183407	12	129779913	T	C	-0.330457	0.0688133	0.0230852	1.56907e-06	0.0049466	23.0614
Maltotriose levels	rs9855944	3	141700065	A	G	0.0992769	0.0216311	0.360843	4.44236e-06	0.00452009	21.0639
Hippurate levels	rs1271526	10	120838827	T	C	0.0916728	0.0200283	0.824509	4.71341e-06	0.00253057	20.9504
Hippurate levels	rs1505993	5	40519286	T	C	-0.24093	0.0524855	0.0219714	4.42373e-06	0.0025452	21.0719
Hippurate levels	rs16909710	12	14111937	T	C	-0.19262	0.0384132	0.0418998	5.31941e-07	0.00303561	25.1444
Hippurate levels	rs375709482	6	114434155	T	C	-0.255607	0.0555964	0.0190974	4.27499e-06	0.0025531	21.1374
Hippurate levels	rs3779084	7	50501037	G	A	0.0853795	0.0186386	0.212634	4.63251e-06	0.00253457	20.9836
Hippurate levels	rs7073480	10	13172160	C	T	0.121973	0.0241952	0.886196	4.62648e-07	0.00306803	25.4138
Methionine sulfoxide levels	rs12216870	8	9495449	T	C	-0.256812	0.0555271	0.0196162	3.74623e-06	0.0025889	21.3905
Methionine sulfoxide levels	rs146902454	20	51754403	C	T	-0.222442	0.0421167	0.0354437	1.2809e-07	0.00337347	27.8949
Methionine sulfoxide levels	rs3138108	2	227802190	T	C	0.0870865	0.0182194	0.230257	1.75401e-06	0.00276472	22.8472
Methionine sulfoxide levels	rs390784	19	43984037	T	G	0.076227	0.0154744	0.464723	8.39336e-07	0.00293585	24.2655
Methionine sulfoxide levels	rs66676945	5	158982497	T	C	0.0997286	0.0200715	0.18189	6.74151e-07	0.00298676	24.6877
Methionine sulfoxide levels	rs76954145	10	101716593	T	C	-0.192677	0.0380845	0.0434198	4.2103e-07	0.00309625	25.5955
Methionine sulfoxide levels	rs7708674	5	61263052	T	C	-0.13605	0.0295137	0.0742635	4.032e-06	0.00257188	21.2496
Methionine sulfoxide levels	rs78762284	12	110706960	A	G	0.1179	0.0220764	0.14571	9.26651e-08	0.00344898	28.5214
Xanthurenate levels	rs10518870	15	56725690	G	A	0.0728152	0.0159215	0.559125	4.79876e-06	0.00261975	20.9159
Xanthurenate levels	rs117776343	14	91044447	C	A	-0.254301	0.0519299	0.0229805	9.73115e-07	0.00300247	23.9807
Xanthurenate levels	rs13038820	20	38613187	A	G	-0.108314	0.0216513	0.152841	5.65531e-07	0.00313301	25.0266
Xanthurenate levels	rs1339135	1	164891445	G	A	-0.102275	0.0221736	0.142632	3.97938e-06	0.00266459	21.2749
Xanthurenate levels	rs2762353	6	25794203	G	A	0.108263	0.0156013	0.556451	3.93898e-12	0.00601095	48.1547
Xanthurenate levels	rs354710	2	143129515	T	C	0.0973775	0.0160404	0.587063	1.27297e-09	0.00460686	36.8542
Xanthurenate levels	rs41294573	10	5983272	T	C	0.148756	0.0320487	0.0615182	3.45762e-06	0.00269822	21.5441
Xanthurenate levels	rs4148325	2	233764663	T	C	0.160369	0.0164451	0.326316	1.81218e-22	0.0118014	95.0972
Xanthurenate levels	rs4952404	2	40333490	T	C	0.0900816	0.0193387	0.209216	3.1916e-06	0.00271743	21.6979
Xanthurenate levels	rs55953511	2	88277900	A	G	0.260906	0.0506967	0.0251338	2.65512e-07	0.00331505	26.4855
Xanthurenate levels	rs610480	6	139895926	G	A	0.0847289	0.0185433	0.764105	4.89465e-06	0.00261502	20.878
Xanthurenate levels	rs62344716	4	170071702	A	G	-0.150456	0.0311209	0.065916	1.33435e-06	0.00292661	23.373
Xanthurenate levels	rs74323113	4	110473158	T	G	0.240073	0.0515337	0.0231871	3.18436e-06	0.00271797	21.7022
Xanthurenate levels	rs76961499	10	123940473	T	C	-0.174429	0.0379757	0.0443616	4.36543e-06	0.00264241	21.0972
Xanthurenate levels	rs80253618	4	169940405	A	G	0.145764	0.0245961	0.114498	3.09841e-09	0.00439117	35.1211
Xanthurenate levels	rs8058114	16	12603772	A	G	0.0980895	0.0207577	0.167555	2.29605e-06	0.00279636	22.3299
N-alpha-acetylornithine levels	rs10168931	2	73650092	A	G	0.203073	0.02127	0.237802	1.32992e-21	0.0160053	91.1527
N-alpha-acetylornithine levels	rs117299913	6	124610707	C	T	0.27471	0.0585098	0.0263158	2.66467e-06	0.00391822	22.0441
N-alpha-acetylornithine levels	rs117413891	16	13482830	T	C	0.333876	0.0723372	0.016178	3.92063e-06	0.00378705	21.3033
N-alpha-acetylornithine levels	rs149122905	5	102029922	G	A	0.414825	0.0905551	0.010359	4.62956e-06	0.00373063	20.9848
N-alpha-acetylornithine levels	rs17360657	6	36548250	C	T	0.238255	0.0504986	0.0336427	2.38105e-06	0.00395645	22.26
N-alpha-acetylornithine levels	rs182387902	1	7573804	T	C	-0.469348	0.0920617	0.0100683	3.42909e-07	0.00461662	25.9915
N-alpha-acetylornithine levels	rs2140898	7	154799657	G	A	-0.187249	0.037458	0.06269	5.76543e-07	0.00443935	24.9891
N-alpha-acetylornithine levels	rs62053878	17	13932613	T	C	-0.307882	0.0672143	0.0191106	4.63646e-06	0.00373013	20.9819
N-alpha-acetylornithine levels	rs77556524	5	174783352	G	C	-0.335972	0.0714166	0.016622	2.54621e-06	0.00393367	22.1313
3-methylhistidine levels	rs10014780	4	66474932	G	A	-0.0956574	0.0209224	0.159583	4.83094e-06	0.00251607	20.9033
3-methylhistidine levels	rs10181994	2	126725507	T	A	0.0821837	0.0169317	0.691427	1.21096e-06	0.00283491	23.5597
3-methylhistidine levels	rs10966648	9	2512056	T	C	-0.0937684	0.0178574	0.745054	1.51321e-07	0.00331617	27.5725
3-methylhistidine levels	rs114734560	1	33744394	T	C	-0.35764	0.076823	0.0102702	3.23383e-06	0.00260842	21.6725
3-methylhistidine levels	rs12138831	1	78644960	T	G	-0.223214	0.0486608	0.0257563	4.4935e-06	0.00253271	21.0419
3-methylhistidine levels	rs13234372	7	110247043	A	G	-0.0821865	0.0166991	0.309524	8.58358e-07	0.00291441	24.2223
3-methylhistidine levels	rs138750865	19	40182613	T	C	0.229043	0.0483745	0.0259304	2.19298e-06	0.00269793	22.4182
3-methylhistidine levels	rs17670800	8	69901423	A	G	0.0880673	0.0190393	0.205669	3.73616e-06	0.0025752	21.3957
3-methylhistidine levels	rs1857803	5	102634283	C	T	-0.0823134	0.017447	0.265217	2.38263e-06	0.00267878	22.2587
3-methylhistidine levels	rs72879030	2	47207061	C	G	-0.116576	0.0252142	0.106939	3.77474e-06	0.00257283	21.3761
3-methylhistidine levels	rs75256283	4	113333758	A	T	0.156459	0.0328215	0.0592049	1.87007e-06	0.00273462	22.724
3-methylhistidine levels	rs752834	2	111041081	A	G	0.0925549	0.0194528	0.194184	1.95589e-06	0.00272428	22.6378
3-methylhistidine levels	rs7746774	6	139030342	G	A	-0.10469	0.021704	0.144171	1.41037e-06	0.00279973	23.2665
Glycerophosphorylcholine (GPC) levels	rs10816075	9	9247320	T	C	0.0973711	0.0205632	0.164771	2.18817e-06	0.00272365	22.4222
Glycerophosphorylcholine (GPC) levels	rs117605274	7	74687404	G	A	0.325951	0.0691481	0.0127869	2.43119e-06	0.00269915	22.22
Glycerophosphorylcholine (GPC) levels	rs12800817	11	94286856	A	G	0.192118	0.0392089	0.0394753	9.59083e-07	0.00291578	24.0086
Glycerophosphorylcholine (GPC) levels	rs141866706	14	73791661	C	T	-0.348062	0.0740522	0.0108575	2.59877e-06	0.00268366	22.0921
Glycerophosphorylcholine (GPC) levels	rs4715365	6	52926962	T	C	0.16235	0.0350163	0.0518449	3.5449e-06	0.00261147	21.4963
Glycerophosphorylcholine (GPC) levels	rs6981994	8	134660962	C	T	0.271135	0.0585165	0.0174872	3.59568e-06	0.00260818	21.4691
Glycerophosphorylcholine (GPC) levels	rs72803677	16	53774515	T	G	-0.301878	0.0649424	0.0142254	3.34525e-06	0.00262495	21.6076
Glycerophosphorylcholine (GPC) levels	rs74814187	1	177105662	T	C	0.158928	0.0336247	0.0546213	2.28402e-06	0.00271369	22.34
Glycerophosphorylcholine (GPC) levels	rs77692382	1	39941043	T	C	0.124343	0.0177226	0.249324	2.28252e-12	0.00596003	49.2252
Glycerophosphorylcholine (GPC) levels	rs8064391	17	81411346	G	A	-0.291489	0.0626721	0.984318	3.303e-06	0.00262791	21.632
Glycerophosphorylcholine (GPC) levels	rs9487777	6	111985317	C	G	-0.273645	0.0563802	0.0187874	1.21261e-06	0.00286111	23.5571
Phenylacetate levels	rs112192402	12	68449464	A	G	0.227703	0.0474027	0.0311454	1.55855e-06	0.00325907	23.0744
Phenylacetate levels	rs117291585	20	60269481	T	C	0.241913	0.052514	0.0241775	4.09221e-06	0.00299809	21.2211
Phenylacetate levels	rs148515684	11	32806391	A	G	0.329495	0.0697969	0.0138573	2.34952e-06	0.00314801	22.2857
Phenylacetate levels	rs150248294	12	56853738	A	G	-0.377677	0.080216	0.0102142	2.49851e-06	0.00313139	22.1676
Phenylacetate levels	rs188124348	16	80540228	C	T	0.358611	0.0731176	0.0125871	9.36257e-07	0.00339708	24.0549
Phenylacetate levels	rs189587	4	77578931	A	G	0.0806004	0.0164433	0.432367	9.50008e-07	0.00339313	24.0268
Phenylacetate levels	rs59532339	16	20568350	T	A	0.461097	0.0539542	0.0235728	1.2734e-17	0.0102434	73.0355
Phenylacetate levels	rs7196912	16	20589290	T	C	0.225688	0.0462149	0.0315558	1.04254e-06	0.00336797	23.8481
Phenylacetate levels	rs73057725	7	5394476	A	G	0.222167	0.0444899	0.0350404	5.92485e-07	0.00352115	24.9365
Phenylacetate levels	rs7526830	1	168675145	C	T	0.11933	0.0256291	0.113773	3.22345e-06	0.00306253	21.6787
Phenylacetate levels	rs78580580	12	104450374	C	A	-0.294915	0.0614523	0.017728	1.59391e-06	0.00325299	23.0312
Phenylacetate levels	rs8001043	13	34753839	C	T	-0.0811984	0.0177149	0.693867	4.57013e-06	0.00296829	21.0096
3-methyl-2-oxovalerate levels	rs142461926	14	25575454	G	A	-0.220081	0.0468793	0.026332	2.67075e-06	0.00266273	22.0396
3-methyl-2-oxovalerate levels	rs145992024	12	24284993	T	C	-0.347476	0.0734813	0.0102986	2.2589e-06	0.00270149	22.3612
3-methyl-2-oxovalerate levels	rs56107485	6	156517427	C	A	-0.154962	0.0310005	0.0606153	5.77179e-07	0.00301775	24.9869
3-methyl-2-oxovalerate levels	rs58729469	11	36050283	T	C	0.101193	0.0201862	0.159259	5.35894e-07	0.00303497	25.13
3-methyl-2-oxovalerate levels	rs6055350	20	858872	C	G	-0.215685	0.0396894	0.962906	5.50013e-08	0.0035647	29.5319
3-methyl-2-oxovalerate levels	rs77876488	18	10810833	T	C	-0.177185	0.0350913	0.0472576	4.43549e-07	0.00307892	25.495
Tartarate levels	rs10004542	4	4718728	G	A	0.0814848	0.0176888	0.340258	4.09376e-06	0.00298116	21.2205
Tartarate levels	rs10247649	7	95586935	G	A	-0.0826258	0.0178465	0.344838	3.65988e-06	0.00301121	21.4351
Tartarate levels	rs10945808	6	162299162	T	C	-0.130904	0.0285309	0.0976838	4.47212e-06	0.00295743	21.0511
Tartarate levels	rs116626434	1	83175694	A	G	-0.149526	0.0320676	0.0721524	3.11891e-06	0.0030542	21.7421
Tartarate levels	rs13089230	3	177836416	A	G	0.0825424	0.0175787	0.621953	2.65821e-06	0.00309712	22.0486
Tartarate levels	rs138430505	2	25955752	C	T	0.285026	0.0624394	0.0178748	4.9989e-06	0.00292754	20.8378
Tartarate levels	rs141660852	18	62365105	T	C	0.228649	0.0493121	0.029224	3.53868e-06	0.00302025	21.4997
Tartarate levels	rs142959592	11	77121326	T	C	-0.373738	0.0817952	0.0106022	4.89608e-06	0.00293311	20.8775
Tartarate levels	rs17026163	2	101829183	T	C	-0.223964	0.0470413	0.032701	1.92634e-06	0.00318374	22.6672
Tartarate levels	rs298392	5	74552072	T	C	0.087711	0.0186612	0.28972	2.59941e-06	0.00310316	22.0917
Tartarate levels	rs628038	6	73615534	C	T	-0.0783007	0.0170337	0.386617	4.2902e-06	0.00296857	21.1307
Tartarate levels	rs77798428	15	58376202	A	G	-0.318661	0.0614021	0.0184793	2.10597e-07	0.00378069	26.9334
Tartarate levels	rs79983252	1	175616377	A	C	0.236427	0.0486249	0.0301043	1.16058e-06	0.00332015	23.6416
Suberate (C8-DC) levels	rs10008401	4	116858781	C	T	0.0800086	0.0170477	0.609542	2.68944e-06	0.00318206	22.0263
Suberate (C8-DC) levels	rs11158833	14	70111694	G	A	-0.0922378	0.0196709	0.759084	2.74475e-06	0.00317643	21.9872
Suberate (C8-DC) levels	rs12555229	9	135788065	G	C	-0.0955533	0.0196317	0.250852	1.13142e-06	0.00342167	23.6906
Suberate (C8-DC) levels	rs146529314	7	106007929	G	T	0.336938	0.0697181	0.0147642	1.34585e-06	0.00337359	23.3566
Suberate (C8-DC) levels	rs1551619	17	75889724	T	C	-0.0957862	0.0197795	0.230903	1.28083e-06	0.00338729	23.4518
Suberate (C8-DC) levels	rs17738405	7	3235891	C	T	-0.193637	0.0395206	0.0453877	9.60098e-07	0.00346715	24.0065
Suberate (C8-DC) levels	rs189725310	2	208748506	T	C	-0.167962	0.0363969	0.0547126	3.9362e-06	0.00307685	21.2958
Suberate (C8-DC) levels	rs34357043	4	31925736	G	T	0.266628	0.0551228	0.0233082	1.31829e-06	0.00337932	23.3964
Suberate (C8-DC) levels	rs4689177	4	4592747	T	C	0.108829	0.023723	0.144896	4.48615e-06	0.00304073	21.0451
Suberate (C8-DC) levels	rs6914551	6	106686831	C	T	-0.366135	0.0791195	0.011276	3.69883e-06	0.003094	21.4149
Suberate (C8-DC) levels	rs6923178	6	79684023	G	C	0.121756	0.025941	0.119895	2.68478e-06	0.00318254	22.0296
Suberate (C8-DC) levels	rs72777931	16	23857673	A	G	0.336072	0.0690214	0.0147465	1.12109e-06	0.00342419	23.7081
Suberate (C8-DC) levels	rs848290	2	58162047	T	A	-0.165088	0.0330302	0.068549	5.79013e-07	0.00360736	24.9809
5-hydroxylysine levels	rs1040519	6	9542333	G	A	-0.0818991	0.0168315	0.708369	1.13978e-06	0.00290517	23.6762
5-hydroxylysine levels	rs12499749	4	30325758	A	G	0.176873	0.0364889	0.0455162	1.25139e-06	0.00288317	23.4964
5-hydroxylysine levels	rs144429282	3	30096963	T	C	0.387083	0.0705729	0.0119106	4.13767e-08	0.00368851	30.0838
5-hydroxylysine levels	rs3819547	14	72465045	C	G	-0.124927	0.0272675	0.0878938	4.61627e-06	0.00257647	20.9905
5-hydroxylysine levels	rs3885951	15	78533575	G	A	0.578606	0.0249628	0.0990508	7.46543e-119	0.0620152	537.254
5-hydroxylysine levels	rs55700529	1	17851418	A	G	0.292762	0.0593343	0.0170546	8.05186e-07	0.00298704	24.3454
5-hydroxylysine levels	rs58374597	15	78417591	A	T	0.610277	0.0609732	0.0158799	1.39229e-23	0.0121781	100.179
3-phenylpropionate hydrocinnamate levels	rs112307471	1	204454067	A	G	-0.238964	0.0506661	0.0250225	2.40006e-06	0.00279977	22.2449
3-phenylpropionate hydrocinnamate levels	rs13283163	9	3389660	A	G	0.170526	0.0347529	0.0526149	9.25742e-07	0.00302964	24.0768
3-phenylpropionate hydrocinnamate levels	rs141685561	11	23891620	T	C	-0.143423	0.0298661	0.0739347	1.56938e-06	0.00290221	23.0611
3-phenylpropionate hydrocinnamate levels	rs146175767	4	86073341	T	C	-0.121342	0.0264241	0.0945706	4.38776e-06	0.00265447	21.0873
3-phenylpropionate hydrocinnamate levels	rs147941428	7	5766027	G	A	-0.340237	0.0690333	0.0130043	8.28252e-07	0.00305652	24.291
3-phenylpropionate hydrocinnamate levels	rs148153141	16	20426589	G	A	-0.27871	0.0551887	0.0199163	4.41503e-07	0.00320863	25.5038
3-phenylpropionate hydrocinnamate levels	rs17767728	2	133697804	C	T	0.0909404	0.0194777	0.194635	3.02745e-06	0.00274382	21.7991
3-phenylpropionate hydrocinnamate levels	rs191187061	1	156527256	T	C	-0.304207	0.0586874	0.0178844	2.1775e-07	0.00337978	26.8688
3-phenylpropionate hydrocinnamate levels	rs2186671	11	109407701	G	A	-0.0760014	0.016068	0.448059	2.24527e-06	0.00281582	22.3728
3-phenylpropionate hydrocinnamate levels	rs34927101	16	20433373	T	C	0.294909	0.0587005	0.0178774	5.06156e-07	0.00317557	25.2402
3-phenylpropionate hydrocinnamate levels	rs4812445	20	40610096	G	A	-0.0994662	0.0192108	0.253933	2.24745e-07	0.00337212	26.8077
3-phenylpropionate hydrocinnamate levels	rs62058082	17	12879352	T	C	-0.105084	0.0220071	0.168677	1.7969e-06	0.00286952	22.8007
3-phenylpropionate hydrocinnamate levels	rs74432647	2	224858109	T	C	0.150663	0.0304065	0.0724275	7.23414e-07	0.00308921	24.5516
3-phenylpropionate hydrocinnamate levels	rs79970883	13	84382959	T	C	-0.195098	0.03888	0.042993	5.2225e-07	0.003168	25.1798
Kynurenine levels	rs10516101	5	173639728	T	C	-0.123617	0.0269608	0.0812102	4.53863e-06	0.0025442	21.0228
Kynurenine levels	rs55879891	8	127356687	A	C	0.101148	0.0215999	0.137167	2.83001e-06	0.00265353	21.9286
Kynurenine levels	rs6440053	3	141940670	A	T	0.0964971	0.0204102	0.842367	2.26858e-06	0.00270474	22.3529
Kynurenine levels	rs6540080	16	87784963	A	G	-0.107927	0.0164258	0.287217	5.01151e-11	0.00521081	43.1725
Kynurenine levels	rs75973738	14	84718587	A	T	-0.194072	0.0374159	0.0423521	2.13841e-07	0.00325361	26.9038
Kynurenine levels	rs9821445	3	184219831	C	T	0.0994985	0.0206581	0.147783	1.46142e-06	0.00280672	23.1981
Kynurenine levels	rs9933330	16	20355488	T	C	-0.103406	0.0193124	0.180459	8.58377e-08	0.0034664	28.6694
Kynurenine levels	rs9988529	1	63194695	C	T	-0.180183	0.036929	0.042129	1.06523e-06	0.0028801	23.8063
N-acetylglutamate levels	rs10168931	2	73650092	A	G	0.123014	0.0183105	0.224014	1.83992e-11	0.00575318	45.1345
N-acetylglutamate levels	rs10762589	10	74229994	T	C	-0.0883667	0.017702	0.752636	5.97844e-07	0.00318458	24.9191
N-acetylglutamate levels	rs10854172	20	46598884	C	T	0.116341	0.01969	0.187765	3.44954e-09	0.00445595	34.912
N-acetylglutamate levels	rs10872573	6	100362746	C	T	-0.0805091	0.0174765	0.723072	4.09071e-06	0.00271335	21.2217
N-acetylglutamate levels	rs12070599	1	166530566	A	G	-0.0833283	0.0173446	0.31028	1.55314e-06	0.00295038	23.0811
N-acetylglutamate levels	rs12554315	9	26390175	A	T	0.155318	0.0339765	0.0556449	4.84654e-06	0.00267196	20.8971
N-acetylglutamate levels	rs186654219	5	64819753	A	G	0.36491	0.0767441	0.0103212	1.98548e-06	0.00289021	22.609
N-acetylglutamate levels	rs4336667	9	105978380	A	G	-0.0726878	0.0157023	0.567883	3.67215e-06	0.00273975	21.4287
N-acetylglutamate levels	rs60665648	13	41455862	C	T	-0.261085	0.0554528	0.0195022	2.49863e-06	0.00283393	22.1675
N-acetylglutamate levels	rs76105072	4	157967616	C	T	0.178385	0.0390113	0.0402336	4.81571e-06	0.00267349	20.9091
Glycerol 3-phosphate levels	rs118174096	6	112661622	T	C	-0.281275	0.06139	0.0158449	4.6107e-06	0.00255385	20.9926
Glycerol 3-phosphate levels	rs12770630	10	109776626	T	C	-0.115058	0.0235144	0.12587	9.92606e-07	0.00291165	23.9423
Glycerol 3-phosphate levels	rs138201625	1	158472466	C	G	0.330102	0.0688063	0.0129099	1.6062e-06	0.00279938	23.0165
Glycerol 3-phosphate levels	rs143671553	6	76893247	G	A	-0.236422	0.0500149	0.0235791	2.27834e-06	0.0027179	22.3448
Glycerol 3-phosphate levels	rs149000340	2	207084178	T	C	-0.283142	0.059454	0.0174881	1.91329e-06	0.00275858	22.6802
Glycerol 3-phosphate levels	rs149344982	1	21563267	A	G	0.321236	0.0677323	0.0133024	2.10864e-06	0.00273594	22.4935
Glycerol 3-phosphate levels	rs186366783	20	5516581	A	T	0.2955	0.0524575	0.0223242	1.76967e-08	0.00385533	31.7322
Glycerol 3-phosphate levels	rs337370	5	177500083	T	C	-0.0731129	0.0158083	0.519666	3.74668e-06	0.00260211	21.3903
Glycerol 3-phosphate levels	rs3750309	8	60876009	G	T	0.0779824	0.015705	0.455985	6.85374e-07	0.00299814	24.6557
Glycerol 3-phosphate levels	rs4709324	6	159442131	C	T	-0.0959369	0.0210023	0.171541	4.92582e-06	0.00253848	20.8659
Glycerol 3-phosphate levels	rs6695630	1	39602239	G	C	-0.110939	0.0235356	0.12601	2.43304e-06	0.0027026	22.2187
Glycerol 3-phosphate levels	rs72650882	1	20713817	C	T	0.193643	0.0400346	0.0394383	1.31888e-06	0.00284534	23.3955
Glycerol 3-phosphate levels	rs7319463	13	31418470	A	G	-0.217628	0.0465571	0.0285504	2.94778e-06	0.00265791	21.8503
Glycerol 3-phosphate levels	rs73499488	11	80347492	G	C	0.248377	0.0518527	0.0231351	1.66738e-06	0.00279065	22.9446
Imidazole lactate levels	rs10774021	12	240132	T	C	0.194878	0.0158871	0.651353	1.37213e-34	0.017903	150.465
Imidazole lactate levels	rs11076256	16	58718562	T	C	0.714384	0.0271182	0.0774033	6.11518e-153	0.0775563	693.972
Imidazole lactate levels	rs12601778	17	82233472	T	C	-0.107145	0.0153104	0.434368	2.59273e-12	0.00589844	48.9746
Imidazole lactate levels	rs143277630	16	58781671	T	C	-0.312217	0.0355437	0.0475578	1.57688e-18	0.00926152	77.1592
Imidazole lactate levels	rs1441770	8	19899808	A	G	-0.0757838	0.0157461	0.399513	1.48783e-06	0.0027985	23.1636
Imidazole lactate levels	rs145281230	3	50205849	G	A	-0.439015	0.0738951	0.0105506	2.8318e-09	0.00425804	35.2962
Imidazole lactate levels	rs2229742	21	14966851	C	G	0.116801	0.0254704	0.0999389	4.52323e-06	0.00254128	21.0291
Imidazole lactate levels	rs4150575	11	18334919	T	C	0.107027	0.0165673	0.688358	1.04616e-10	0.0050307	41.7333
Imidazole lactate levels	rs490379	1	88252216	C	A	-0.133215	0.0219505	0.136264	1.28793e-09	0.00444242	36.8313
Imidazole lactate levels	rs61798917	1	89040410	A	G	0.0769112	0.0155656	0.382142	7.76861e-07	0.00294917	24.4145
Imidazole lactate levels	rs7530513	1	88944228	A	G	0.397623	0.0144873	0.50267	7.70378e-166	0.0836322	753.3
Imidazole lactate levels	rs7563086	2	46142357	T	C	0.14342	0.0297498	0.0697089	1.42921e-06	0.0028078	23.2408
Imidazole lactate levels	rs9878908	3	12260963	T	C	-0.086292	0.0187632	0.795375	4.24526e-06	0.00255594	21.1508
4-guanidinobutanoate levels	rs114708452	3	146791475	T	C	0.193902	0.039056	0.0385138	6.8796e-07	0.00301818	24.6484
4-guanidinobutanoate levels	rs11580678	1	90159570	T	G	-0.0749203	0.0161818	0.329111	3.65841e-06	0.00262586	21.4361
4-guanidinobutanoate levels	rs13163650	5	155810911	G	A	0.0793781	0.0168637	0.726177	2.51326e-06	0.00271384	22.1562
4-guanidinobutanoate levels	rs140852306	9	95736243	T	C	-0.128618	0.0280679	0.0768229	4.59712e-06	0.00257237	20.9983
4-guanidinobutanoate levels	rs150629268	8	24506353	T	G	0.220045	0.0478751	0.0254143	4.30212e-06	0.0025879	21.1253
4-guanidinobutanoate levels	rs151040866	4	6543550	A	G	-0.159233	0.0326279	0.0549247	1.05939e-06	0.00291668	23.817
4-guanidinobutanoate levels	rs71631750	1	15757403	C	G	0.0985226	0.0191944	0.192917	2.85354e-07	0.00322544	26.3465
4-guanidinobutanoate levels	rs77951681	18	21587191	C	T	0.101923	0.021744	0.138948	2.76668e-06	0.00269131	21.9718
4-guanidinobutanoate levels	rs7969761	12	246676	T	C	0.0903542	0.0151665	0.545855	2.56147e-09	0.00434016	35.4916
Glucuronate levels	rs10898981	11	74381420	C	A	0.0773381	0.0164678	0.678023	2.64893e-06	0.00275416	22.0554
Glucuronate levels	rs111273747	2	54160481	G	A	0.349979	0.0761519	0.010158	4.31095e-06	0.00263783	21.1214
Glucuronate levels	rs1561398	5	72190958	T	C	-0.0832245	0.0178383	0.252229	3.07873e-06	0.00271822	21.7668
Glucuronate levels	rs189957470	12	56534866	T	C	-0.288782	0.0611897	0.0160574	2.36482e-06	0.00278128	22.2733
Glucuronate levels	rs62391856	5	126449075	T	C	0.0882028	0.0192251	0.215529	4.47738e-06	0.00262878	21.0488
Glucuronate levels	rs6539427	12	108450527	C	T	-0.0846334	0.0184289	0.220234	4.38124e-06	0.00263397	21.0904
Ribitol levels	rs12144476	1	184922992	C	T	0.222626	0.0482583	0.0264037	3.96485e-06	0.00261213	21.2818
Ribitol levels	rs12967772	18	66948438	T	C	0.114477	0.0245399	0.885377	3.08744e-06	0.00267087	21.7616
Ribitol levels	rs13046014	21	23833029	C	G	0.143955	0.0298658	0.0710291	1.43512e-06	0.00285094	23.233
Ribitol levels	rs13100424	3	62130041	G	C	0.294562	0.0550166	0.0200999	8.60081e-08	0.00351528	28.6659
Ribitol levels	rs1420467	3	169009292	A	G	0.0920482	0.0191097	0.792493	1.45859e-06	0.00284713	23.2019
Ribitol levels	rs2186050	9	129603702	C	G	-0.0781457	0.0165737	0.355675	2.41664e-06	0.0027284	22.2316
Ribitol levels	rs3845611	1	13580483	G	T	-0.104901	0.0226947	0.13437	3.79543e-06	0.00262237	21.3654
Ribitol levels	rs72688441	1	45585381	A	G	-0.603321	0.0335227	0.0538338	2.04224e-72	0.0383325	323.906
Ribitol levels	rs72722075	15	45031276	T	C	-0.141262	0.0235479	0.123722	1.98631e-09	0.0044091	35.9871
Ribitol levels	rs77987208	12	4758793	C	T	-0.117677	0.0227397	0.132946	2.27943e-07	0.00328479	26.7802
Ribitol levels	rs7903429	10	68178595	T	C	0.0970626	0.0205295	0.170385	2.268e-06	0.00274332	22.3536
Glycodeoxycholate levels	rs10807813	7	22790342	T	C	0.0953227	0.0205955	0.206154	3.68649e-06	0.00310616	21.4214
Glycodeoxycholate levels	rs146174820	2	68387100	A	G	-0.286214	0.0611534	0.0197154	2.86509e-06	0.00317604	21.9049
Glycodeoxycholate levels	rs74927400	11	75231821	T	C	0.330046	0.0678883	0.0157956	1.16438e-06	0.00342607	23.6352
Glycodeoxycholate levels	rs76962381	8	58264401	T	C	-0.10889	0.0207547	0.207403	1.55001e-07	0.00398782	27.526
Theobromine levels	rs113666924	22	40846014	A	G	-0.199128	0.043086	0.0343297	3.80707e-06	0.00261876	21.3596
Theobromine levels	rs115810418	2	105327409	T	A	0.173537	0.0370651	0.0458835	2.84155e-06	0.00268737	21.9207
Theobromine levels	rs116892987	6	102527357	A	G	-0.329003	0.0711461	0.0122552	3.758e-06	0.0026218	21.3844
Theobromine levels	rs117966480	9	126819947	C	A	-0.322677	0.0654721	0.0145231	8.28759e-07	0.00297695	24.2898
Theobromine levels	rs12549440	8	122576372	T	C	0.0794261	0.0165038	0.34769	1.48987e-06	0.00283901	23.1611
Theobromine levels	rs13065149	3	176871340	T	G	-0.0774221	0.0160933	0.416893	1.50311e-06	0.00283693	23.1441
Theobromine levels	rs139776	22	24917479	T	C	-0.0834689	0.0169698	0.332129	8.7129e-07	0.00296516	24.1933
Theobromine levels	rs2529273	7	74873835	T	C	0.101541	0.0178971	0.726808	1.39856e-08	0.00394135	32.1897
Theobromine levels	rs56113850	19	40847202	C	T	-0.105914	0.0155754	0.576193	1.04562e-11	0.00565209	46.2411
Theobromine levels	rs72870405	2	162080573	A	T	-0.15323	0.0326215	0.0614672	2.63736e-06	0.00270487	22.0638
Theobromine levels	rs79880362	4	125202033	T	C	0.146943	0.0295016	0.0745231	6.33111e-07	0.00304037	24.8089
Quinate levels	rs115520044	14	49488289	A	G	0.330168	0.0606751	0.0166095	5.28093e-08	0.00359895	29.6107
Quinate levels	rs116020639	2	64880349	C	T	-0.316022	0.0623683	0.0157528	4.04057e-07	0.00312206	25.6748
Quinate levels	rs140759816	5	16902686	A	T	-0.186302	0.0405924	0.0375843	4.44137e-06	0.00256285	21.0642
Quinate levels	rs145444661	18	43137607	T	C	-0.329336	0.0679412	0.0131884	1.25107e-06	0.00285799	23.497
Quinate levels	rs4148714	7	117598399	C	A	-0.125867	0.027082	0.0913027	3.35762e-06	0.00262792	21.6004
Quinate levels	rs5997787	22	30858967	C	T	0.0735554	0.0159581	0.55684	4.04072e-06	0.00258485	21.2455
Quinate levels	rs62027288	15	75142406	C	T	0.0759955	0.0156247	0.460441	1.15144e-06	0.00287735	23.6566
Quinate levels	rs73202647	8	12746929	C	T	-0.109072	0.0238233	0.121515	4.68646e-06	0.00255039	20.9615
Gentisate levels	rs1010664	10	14923688	C	T	0.200004	0.0431905	0.0324447	3.64356e-06	0.00266964	21.4438
Gentisate levels	rs10153505	19	652948	G	T	-0.109387	0.02296	0.854558	1.89575e-06	0.00282535	22.698
Gentisate levels	rs1041350	9	23613595	C	T	0.0994006	0.0208627	0.162725	1.8932e-06	0.00282567	22.7006
Gentisate levels	rs12471344	2	154259805	A	G	-0.204526	0.0425454	0.0351109	1.53017e-06	0.00287643	23.1096
Gentisate levels	rs147503040	3	182797506	A	G	0.240882	0.0486921	0.0254653	7.53505e-07	0.00304565	24.4733
Gentisate levels	rs2833465	21	31591790	T	C	-0.110209	0.023061	0.12614	1.76156e-06	0.00284286	22.839
Gentisate levels	rs375709482	6	114434155	T	C	-0.273576	0.0557177	0.0191874	9.10581e-07	0.00300039	24.1085
Gentisate levels	rs522708	1	96017489	G	A	-0.0822705	0.0169917	0.283475	1.28672e-06	0.00291782	23.4431
Gentisate levels	rs72645867	13	95314726	A	G	0.162441	0.0331451	0.0602902	9.53955e-07	0.00298927	24.0189
Gentisate levels	rs72824920	2	50345769	C	T	0.192917	0.0371937	0.0442895	2.13916e-07	0.00334703	26.9031
Gentisate levels	rs73217253	3	133872734	A	G	-0.160981	0.0328036	0.0584083	9.2284e-07	0.0029972	24.0828
Gentisate levels	rs77380220	3	70959872	A	G	0.222387	0.0486142	0.0258828	4.77297e-06	0.00260539	20.9263
Gentisate levels	rs79188489	4	29074567	T	G	0.343904	0.0751315	0.0106531	4.70886e-06	0.00260861	20.9522
Gentisate levels	rs9959080	18	59433536	A	G	-0.0926697	0.0194371	0.807333	1.86358e-06	0.00282941	22.7307
Theophylline levels	rs10902695	1	28319022	T	C	-0.0834655	0.018084	0.274212	3.9229e-06	0.00271667	21.3022
Theophylline levels	rs115520044	14	49488289	A	G	0.322722	0.0619626	0.016898	1.90536e-07	0.0034569	27.1268
Theophylline levels	rs116572946	13	60080909	T	C	-0.278367	0.060805	0.0176742	4.694e-06	0.00267293	20.9583
Theophylline levels	rs116926604	7	86916079	C	T	-0.276332	0.0591917	0.0187757	3.03525e-06	0.00277924	21.7942
Theophylline levels	rs12259905	10	28920494	T	C	0.155223	0.0305894	0.0731332	3.88709e-07	0.00328198	25.7496
Theophylline levels	rs2245730	21	42705218	C	A	-0.0787472	0.0162537	0.435058	1.26685e-06	0.00299266	23.4728
Theophylline levels	rs34804482	11	27368192	C	T	-0.242551	0.0527985	0.0234865	4.35018e-06	0.00269145	21.1039
Theophylline levels	rs643104	11	118696416	C	T	-0.0815481	0.017458	0.336783	2.99589e-06	0.00278241	21.8192
Theophylline levels	rs79361921	8	58022004	A	G	-0.232926	0.0470132	0.0295007	7.25218e-07	0.00312916	24.5469
Theophylline levels	rs79542551	13	93072020	G	A	-0.328871	0.0716904	0.0127102	4.48836e-06	0.00268383	21.044
1,5-anhydroglucitol (1,5-ag) levels	rs10152997	15	60904958	C	T	-0.0762043	0.0152829	0.552011	6.15686e-07	0.0030462	24.8626
1,5-anhydroglucitol (1,5-ag) levels	rs111517692	9	130054393	A	G	0.186098	0.0389448	0.0399656	1.76596e-06	0.00279836	22.8341
1,5-anhydroglucitol (1,5-ag) levels	rs11219784	11	124810777	C	T	-0.29621	0.0635149	0.0145213	3.10664e-06	0.00266578	21.7494
1,5-anhydroglucitol (1,5-ag) levels	rs116139938	17	19002728	T	G	-0.267495	0.0444913	0.0309995	1.82908e-09	0.00442274	36.1477
1,5-anhydroglucitol (1,5-ag) levels	rs116855721	14	54584830	A	G	0.235097	0.0504828	0.0228932	3.20903e-06	0.0026582	21.6874
1,5-anhydroglucitol (1,5-ag) levels	rs117813792	9	113729402	G	A	-0.331071	0.0662852	0.0136799	5.89455e-07	0.00305644	24.9465
1,5-anhydroglucitol (1,5-ag) levels	rs11976181	7	142097764	C	T	-0.132448	0.0208369	0.817748	2.06534e-10	0.00494093	40.404
1,5-anhydroglucitol (1,5-ag) levels	rs16923778	11	7241558	T	C	-0.364422	0.0717318	0.0114964	3.76743e-07	0.00316188	25.8099
1,5-anhydroglucitol (1,5-ag) levels	rs2638281	19	48707612	G	A	0.0758197	0.015228	0.588573	6.39246e-07	0.00303734	24.7901
1,5-anhydroglucitol (1,5-ag) levels	rs34278530	16	84656112	C	T	0.0966945	0.020462	0.16675	2.29468e-06	0.00273686	22.331
1,5-anhydroglucitol (1,5-ag) levels	rs6444144	3	165091228	T	C	0.0750138	0.0155373	0.601673	1.37932e-06	0.00285644	23.3094
1,5-anhydroglucitol (1,5-ag) levels	rs72670617	13	113913130	G	T	-0.109981	0.0239503	0.120487	4.38952e-06	0.00258479	21.0869
1,5-anhydroglucitol (1,5-ag) levels	rs7536190	1	150426629	A	T	0.113912	0.0241326	0.886879	2.35583e-06	0.00273073	22.2808
1-stearoyl-2-arachidonoyl-GPI (18:0/20:4) levels	rs174560	11	61814292	C	T	-0.263536	0.0162451	0.306967	3.49778e-59	0.0313477	263.169
1-stearoyl-2-arachidonoyl-GPI (18:0/20:4) levels	rs2269938	12	119804210	G	C	-0.104296	0.0203216	0.166874	2.86272e-07	0.00322863	26.3402
1-stearoyl-2-arachidonoyl-GPI (18:0/20:4) levels	rs2712421	3	128568900	T	G	0.0732419	0.0160311	0.655887	4.90664e-06	0.00256025	20.8734
1-stearoyl-2-arachidonoyl-GPI (18:0/20:4) levels	rs3812316	7	73606007	G	C	-0.136926	0.023095	0.121888	3.05078e-09	0.00430393	35.1509
1-stearoyl-2-arachidonoyl-GPI (18:0/20:4) levels	rs400810	5	31675054	G	A	0.128883	0.0270407	0.0862856	1.8767e-06	0.00278578	22.7172
1-stearoyl-2-arachidonoyl-GPI (18:0/20:4) levels	rs66466742	19	11225768	T	C	-0.189746	0.0383851	0.0402441	7.68393e-07	0.00299585	24.4354
1-stearoyl-2-arachidonoyl-GPI (18:0/20:4) levels	rs79608464	16	71298685	A	G	0.25749	0.0562381	0.01871	4.68177e-06	0.00257125	20.9633
1-stearoyl-2-arachidonoyl-GPI (18:0/20:4) levels	rs964184	11	116778201	C	G	-0.194744	0.0224871	0.868833	4.70771e-18	0.00913854	75
Indolelactate levels	rs113392484	6	78437780	C	T	0.318007	0.0686372	0.0109306	3.60129e-06	0.00260118	21.4662
Indolelactate levels	rs11598287	10	132100905	A	G	0.0749453	0.0160157	0.30454	2.87603e-06	0.00265333	21.8976
Indolelactate levels	rs11647808	16	58736977	A	C	0.212473	0.0262875	0.0790114	6.33765e-16	0.0078745	65.3294
Indolelactate levels	rs1354368	4	99520729	G	A	-0.072441	0.0148179	0.64522	1.01477e-06	0.00289523	23.8999
Indolelactate levels	rs139117506	15	83308234	C	A	-0.175748	0.0379139	0.0370029	3.56131e-06	0.00260375	21.4874
Indolelactate levels	rs142582686	10	101005147	T	G	0.164806	0.0355849	0.0429166	3.63318e-06	0.00259915	21.4494
Indolelactate levels	rs148403098	14	102351945	T	C	0.167538	0.0359224	0.0411829	3.10312e-06	0.00263571	21.7518
Indolelactate levels	rs2472509	9	104921949	G	T	0.07003	0.0152695	0.326865	4.51219e-06	0.00254893	21.0338
Indolelactate levels	rs35021400	16	87013026	A	C	-0.0820587	0.0174559	0.214409	2.58998e-06	0.00267761	22.0986
Indolelactate levels	rs73782967	5	116927323	A	G	-0.152997	0.0316953	0.0546588	1.38514e-06	0.0028229	23.3011
Docosahexaenoate DHA; 22:6n3 levels	rs1018091	4	143618621	C	T	0.0675472	0.0146699	0.457063	4.13525e-06	0.00255491	21.2012
Docosahexaenoate DHA; 22:6n3 levels	rs11930628	4	59788149	G	A	0.123625	0.0261218	0.0880354	2.21625e-06	0.00269873	22.3979
Docosahexaenoate DHA; 22:6n3 levels	rs12129379	1	159995471	T	G	0.0929219	0.0196733	0.17895	2.32117e-06	0.00268807	22.3091
Docosahexaenoate DHA; 22:6n3 levels	rs144230997	13	70662972	T	A	-0.321529	0.0691608	0.0116734	3.33553e-06	0.00260444	21.6133
Docosahexaenoate DHA; 22:6n3 levels	rs145325641	12	95241095	A	G	-0.229959	0.047234	0.0247183	1.12451e-06	0.00285546	23.7023
Docosahexaenoate DHA; 22:6n3 levels	rs34736275	7	80571027	A	G	0.0734802	0.0160133	0.327588	4.46044e-06	0.00253748	21.0562
1-stearoyl-2-oleoyl-GPS (18:0/18:1) levels	rs117022836	11	37651035	T	C	-0.228706	0.0457893	0.0293313	5.89112e-07	0.00308835	24.9475
1-stearoyl-2-oleoyl-GPS (18:0/18:1) levels	rs1354034	3	56815721	C	T	0.138779	0.0159732	0.609726	3.68039e-18	0.00928654	75.4855
1-stearoyl-2-oleoyl-GPS (18:0/18:1) levels	rs138806707	8	20999141	C	T	-0.258703	0.0555882	0.0200426	3.25682e-06	0.00268234	21.659
1-stearoyl-2-oleoyl-GPS (18:0/18:1) levels	rs17831607	6	134363401	G	A	-0.106904	0.0224635	0.139338	1.94566e-06	0.0028045	22.6482
1-stearoyl-2-oleoyl-GPS (18:0/18:1) levels	rs55731338	6	35173215	A	G	-0.21443	0.0462655	0.0289729	3.57332e-06	0.00266037	21.4811
1-stearoyl-2-oleoyl-GPS (18:0/18:1) levels	rs56058673	22	36081699	T	C	-0.155282	0.0336363	0.0591344	3.90287e-06	0.00263949	21.3121
1-stearoyl-2-oleoyl-GPS (18:0/18:1) levels	rs7161063	14	88280172	G	C	-0.188363	0.0410966	0.0367098	4.57413e-06	0.0026019	21.0077
1-myristoyl-2-palmitoyl-gpc (14:0/16:0) levels	rs10868484	9	86776740	C	T	0.0967565	0.0211482	0.160135	4.75862e-06	0.00252501	20.9321
1-myristoyl-2-palmitoyl-gpc (14:0/16:0) levels	rs114128846	2	118280459	A	G	0.147692	0.031243	0.064399	2.27645e-06	0.00269515	22.3464
1-myristoyl-2-palmitoyl-gpc (14:0/16:0) levels	rs116926922	6	159958678	T	G	0.200887	0.0425847	0.0329258	2.3894e-06	0.00268396	22.2534
1-myristoyl-2-palmitoyl-gpc (14:0/16:0) levels	rs147325198	5	9684711	A	G	0.312097	0.065423	0.014061	1.83812e-06	0.00274455	22.7572
1-myristoyl-2-palmitoyl-gpc (14:0/16:0) levels	rs17583806	13	104779166	A	G	0.13245	0.0289892	0.0741304	4.90168e-06	0.00251816	20.8752
1-myristoyl-2-palmitoyl-gpc (14:0/16:0) levels	rs28704912	18	7928036	A	C	0.130285	0.0272362	0.0874939	1.72261e-06	0.00275958	22.8821
1-myristoyl-2-palmitoyl-gpc (14:0/16:0) levels	rs4698782	4	109734125	C	T	-0.0728829	0.0154847	0.439682	2.51668e-06	0.00267196	22.1537
1-myristoyl-2-palmitoyl-gpc (14:0/16:0) levels	rs79682447	4	2260377	A	G	-0.189114	0.0384282	0.0406628	8.59963e-07	0.00292028	24.2185
Paraxanthine levels in elite athletes	rs10509810	10	106005598	G	A	-0.0767333	0.0163837	0.408098	2.82009e-06	0.00279077	21.9353
Paraxanthine levels in elite athletes	rs11032948	11	34951350	T	C	0.0933967	0.0187015	0.245032	5.91196e-07	0.00317194	24.9408
Paraxanthine levels in elite athletes	rs115520044	14	49488289	A	G	0.30686	0.0617075	0.0170535	6.59906e-07	0.00314508	24.7289
Paraxanthine levels in elite athletes	rs11599254	10	28929032	T	C	0.137987	0.0286132	0.0840498	1.41769e-06	0.00295836	23.2565
Paraxanthine levels in elite athletes	rs13243315	7	25474434	C	T	-0.0931508	0.020119	0.205073	3.6566e-06	0.00272753	21.4368
Paraxanthine levels in elite athletes	rs150047778	7	116118257	C	T	-0.357145	0.0775345	0.0108029	4.09938e-06	0.00269973	21.2177
Paraxanthine levels in elite athletes	rs2245730	21	42705218	C	A	-0.0769941	0.0162704	0.434712	2.22152e-06	0.00284888	22.3933
Paraxanthine levels in elite athletes	rs34563893	12	98038615	C	T	-0.343882	0.0708587	0.012781	1.21566e-06	0.00299588	23.5523
Paraxanthine levels in elite athletes	rs56113850	19	40847202	C	T	-0.111197	0.0159364	0.573947	3.00367e-12	0.00617321	48.6862
Paraxanthine levels in elite athletes	rs643104	11	118696416	C	T	-0.081713	0.0174577	0.336248	2.86002e-06	0.00278735	21.9083
Paraxanthine levels in elite athletes	rs78607630	9	107914662	G	A	-0.253719	0.0518432	0.0241997	9.88221e-07	0.00304644	23.9509
Paraxanthine levels in elite athletes	rs79361921	8	58022004	A	G	-0.22819	0.0472548	0.029188	1.37267e-06	0.00296624	23.3185
Paraxanthine levels in elite athletes	rs9370260	6	54056876	C	T	0.0811845	0.01711	0.682724	2.08665e-06	0.00286415	22.5137
4-methyl-2-oxopentanoate levels	rs112482875	11	20468924	C	G	0.183548	0.0390382	0.0370528	2.57958e-06	0.00267144	22.1065
4-methyl-2-oxopentanoate levels	rs56107485	6	156517427	C	A	-0.152913	0.0307105	0.0606982	6.38534e-07	0.00299503	24.7922
4-methyl-2-oxopentanoate levels	rs58729469	11	36050283	T	C	0.0976357	0.0200177	0.159237	1.07452e-06	0.00287427	23.7897
4-methyl-2-oxopentanoate levels	rs6055350	20	858872	C	G	-0.186005	0.0393211	0.96283	2.24051e-06	0.00270402	22.3768
4-methyl-2-oxopentanoate levels	rs6754181	2	29743514	C	T	0.0935486	0.0202835	0.840504	3.98709e-06	0.00257075	21.271
4-methyl-2-oxopentanoate levels	rs7012455	8	51775791	T	C	0.0767546	0.0165318	0.72081	3.43625e-06	0.0026051	21.556
4-methyl-2-oxopentanoate levels	rs73597221	11	132238300	A	G	-0.17389	0.0348777	0.0466309	6.17385e-07	0.00300286	24.8573
4-methyl-2-oxopentanoate levels	rs75090459	13	22127850	A	G	0.26568	0.0567147	0.017058	2.80646e-06	0.00265193	21.9445
4-methyl-2-oxopentanoate levels	rs77753167	18	10814502	T	C	-0.147065	0.0310573	0.0607551	2.18759e-06	0.00270957	22.4229
4-methyl-2-oxopentanoate levels	rs893971	4	88282518	G	A	0.0924746	0.0150638	0.399187	8.31252e-10	0.00454554	37.6856
3-indoxyl sulfate levels	rs146369127	3	22383982	A	G	0.269587	0.0567278	0.0185524	2.0112e-06	0.00273332	22.5843
3-indoxyl sulfate levels	rs191105317	4	128815359	G	C	-0.362577	0.0700538	0.0117339	2.27061e-07	0.00324041	26.7878
3-indoxyl sulfate levels	rs198542	17	50567176	A	G	0.0702721	0.0153512	0.454857	4.70302e-06	0.00253659	20.9547
3-indoxyl sulfate levels	rs4649261	1	233808502	G	A	0.0737226	0.0158935	0.388522	3.50859e-06	0.00260437	21.516
3-indoxyl sulfate levels	rs4692540	4	26529176	T	G	-0.0952962	0.0204074	0.837001	3.01657e-06	0.00263937	21.806
3-indoxyl sulfate levels	rs55839541	1	213870367	A	G	0.101358	0.0221088	0.139213	4.55069e-06	0.00254421	21.0177
3-indoxyl sulfate levels	rs56113850	19	40847202	C	T	-0.076687	0.0152603	0.576131	5.02725e-07	0.00305535	25.2533
3-indoxyl sulfate levels	rs72987107	19	5335243	T	C	-0.255879	0.0532644	0.0209548	1.55571e-06	0.00279289	23.0778
Sphingosine 1-phosphate levels	rs1000821	17	76437921	T	C	0.0955501	0.0152708	0.460226	3.92298e-10	0.00472654	39.1506
Sphingosine 1-phosphate levels	rs10502344	18	6107710	G	A	0.190151	0.0413987	0.0362631	4.36607e-06	0.00255256	21.0972
Sphingosine 1-phosphate levels	rs11986857	8	21182547	G	C	0.147791	0.0320867	0.0606116	4.10483e-06	0.0025668	21.2151
Sphingosine 1-phosphate levels	rs141116536	6	1332934	C	T	0.229382	0.0484838	0.0266543	2.233e-06	0.00270776	22.3834
Sphingosine 1-phosphate levels	rs1456759	4	31547799	T	C	-0.0816351	0.0173502	0.737365	2.53695e-06	0.0026782	22.1383
Sphingosine 1-phosphate levels	rs41397245	5	77874839	A	G	-0.0776802	0.0161082	0.378124	1.41834e-06	0.00281297	23.2556
Sphingosine 1-phosphate levels	rs71588370	5	104821478	G	A	0.184415	0.0392364	0.0394801	2.60043e-06	0.00267248	22.0909
Sphingosine 1-phosphate levels	rs7200047	16	83117864	A	G	0.0725737	0.0157374	0.49245	3.99671e-06	0.00257298	21.2663
Sphingosine 1-phosphate levels	rs9360664	6	73331701	A	G	-0.0936889	0.0200697	0.1805	3.03896e-06	0.00263639	21.7919
Sphingosine 1-phosphate levels	rs9461721	6	31770631	G	A	-0.256109	0.0478132	0.0262263	8.48745e-08	0.00346822	28.6916
Alpha-hydroxyisocaproate levels	rs10414919	19	19944477	A	G	-0.0797399	0.0161833	0.280961	8.33707e-07	0.00293489	24.2782
Alpha-hydroxyisocaproate levels	rs10832920	11	18320322	G	A	-0.0659084	0.0142595	0.539011	3.79896e-06	0.00258345	21.3635
Alpha-hydroxyisocaproate levels	rs142728688	1	154655583	A	G	-0.23423	0.0483974	0.0227938	1.30022e-06	0.00283179	23.4229
Alpha-hydroxyisocaproate levels	rs1808859	4	88313660	C	T	0.0726542	0.0146613	0.44434	7.21386e-07	0.0029685	24.5571
Alpha-hydroxyisocaproate levels	rs1975533	5	59406582	G	A	-0.119704	0.0225894	0.116319	1.16365e-07	0.00339299	28.0807
Alpha-hydroxyisocaproate levels	rs34973031	5	73870529	C	A	-0.123459	0.0259273	0.0853852	1.91937e-06	0.00274151	22.6741
Alpha-hydroxyisocaproate levels	rs35783478	4	108308227	A	G	0.0830143	0.0171179	0.231208	1.23742e-06	0.00284328	23.5182
Alpha-hydroxyisocaproate levels	rs4852728	2	70902908	A	C	-0.0864222	0.0188155	0.178937	4.36647e-06	0.0025513	21.0969
Alpha-hydroxyisocaproate levels	rs620617	5	19446738	T	C	-0.070098	0.0147602	0.599716	2.0429e-06	0.00272704	22.5542
Alpha-hydroxyisocaproate levels	rs62485457	7	104917075	C	T	0.228417	0.0492927	0.0221196	3.58845e-06	0.00259665	21.4729
Alpha-hydroxyisocaproate levels	rs734860	5	173972838	C	T	0.0779035	0.0152545	0.602667	3.27446e-07	0.00315209	26.0806
1-stearoyl-GPI (18:0) levels	rs113735393	16	81524461	A	G	-0.207519	0.0411356	0.0352927	4.54134e-07	0.00307234	25.4495
1-stearoyl-GPI (18:0) levels	rs13035306	2	123961851	T	C	-0.156036	0.0325815	0.05619	1.67535e-06	0.00276967	22.9355
1-stearoyl-GPI (18:0) levels	rs13265847	8	29804288	G	A	-0.156331	0.0336519	0.942421	3.39176e-06	0.00260653	21.581
1-stearoyl-GPI (18:0) levels	rs139782415	4	10514994	T	C	0.126378	0.0264791	0.0899487	1.81728e-06	0.00275084	22.7791
1-stearoyl-GPI (18:0) levels	rs2435583	11	98703115	G	A	-0.0990229	0.0204562	0.164587	1.29364e-06	0.00282954	23.4326
1-stearoyl-GPI (18:0) levels	rs35311550	3	542329	C	T	-0.322065	0.0642743	0.0141818	5.42083e-07	0.00303123	25.108
1-stearoyl-GPI (18:0) levels	rs7302336	12	130523620	A	G	0.113218	0.0239989	0.112836	2.38589e-06	0.00268785	22.2561
1-stearoyl-GPI (18:0) levels	rs7610125	3	152913328	T	C	-0.0758416	0.0155174	0.436891	1.02115e-06	0.00288435	23.8878
1-stearoyl-GPI (18:0) levels	rs78765237	9	8396478	A	G	0.24977	0.053264	0.0204739	2.74152e-06	0.00265573	21.9894
1,2-dipalmitoyl-gpc (16:0/16:0) levels	rs102275	11	61790331	C	T	-0.220549	0.015913	0.34593	1.11176e-43	0.0227216	192.091
1,2-dipalmitoyl-gpc (16:0/16:0) levels	rs1061808	6	32168770	G	T	0.200092	0.0156583	0.631678	2.15628e-37	0.0193814	163.294
1,2-dipalmitoyl-gpc (16:0/16:0) levels	rs12544703	8	58397865	G	A	-0.106164	0.019997	0.182667	1.1023e-07	0.00339986	28.1854
1,2-dipalmitoyl-gpc (16:0/16:0) levels	rs145128297	5	25233533	A	G	-0.298888	0.0637577	0.014713	2.76062e-06	0.00265285	21.9762
1,2-dipalmitoyl-gpc (16:0/16:0) levels	rs1601935	15	58379566	T	G	-0.0771848	0.0168088	0.650326	4.39154e-06	0.00254565	21.0858
1,2-dipalmitoyl-gpc (16:0/16:0) levels	rs17248720	19	11087511	T	C	-0.122497	0.0238862	0.113267	2.92288e-07	0.00317316	26.3001
1,2-dipalmitoyl-gpc (16:0/16:0) levels	rs185772485	10	4381415	G	A	-0.277576	0.0576862	0.0180312	1.4955e-06	0.0027946	23.1537
1,2-dipalmitoyl-gpc (16:0/16:0) levels	rs3019671	11	134624160	T	C	-0.0743413	0.0156753	0.39617	2.11027e-06	0.00271496	22.492
1,2-dipalmitoyl-gpc (16:0/16:0) levels	rs4920834	5	85752257	A	G	0.0902345	0.0181074	0.764055	6.25094e-07	0.00299671	24.8332
1,2-dipalmitoyl-gpc (16:0/16:0) levels	rs6753019	2	113190582	A	G	-0.0961117	0.0210504	0.837465	4.97633e-06	0.00251682	20.8464
1,2-dipalmitoyl-gpc (16:0/16:0) levels	rs72728195	8	137578752	C	T	-0.0764083	0.0166291	0.307461	4.33073e-06	0.00254888	21.1127
1,2-dipalmitoyl-gpc (16:0/16:0) levels	rs7320739	13	106285700	G	T	-0.0957937	0.0206722	0.166891	3.58761e-06	0.00259232	21.4734
Maleate levels	rs115520044	14	49488289	A	G	0.286001	0.0604766	0.0166093	2.25496e-06	0.00273026	22.3646
Maleate levels	rs117247923	9	108564519	A	G	0.285202	0.0612361	0.0161251	3.20202e-06	0.00264831	21.6915
Maleate levels	rs117261516	19	14808556	A	G	0.350122	0.0658295	0.014088	1.04557e-07	0.00345086	28.2877
Maleate levels	rs13200335	6	41723085	A	C	-0.0760477	0.0156955	0.40824	1.26496e-06	0.00286554	23.4759
Maleate levels	rs2472297	15	74735539	T	C	0.0860376	0.0177102	0.250184	1.18529e-06	0.00288077	23.601
Maleate levels	rs62337911	4	182887202	G	A	-0.191127	0.0392515	0.0398995	1.12e-06	0.00289404	23.71
Maleate levels	rs72710584	1	171037487	G	A	-0.105459	0.0227622	0.140637	3.60232e-06	0.00262078	21.4654
Maleate levels	rs73073176	7	17523328	T	C	-0.120147	0.0230713	0.130699	1.91233e-07	0.00330882	27.1195
Maleate levels	rs74069834	12	21946362	G	A	-0.276781	0.0589389	0.0174547	2.65226e-06	0.00269233	22.053
Maleate levels	rs76680658	16	5075878	C	G	-0.200611	0.0420445	0.0357502	1.82957e-06	0.00277916	22.7662
Isovalerate (i5:0) levels	rs117546625	16	81252545	G	A	-0.236693	0.0482055	0.0268893	9.10349e-07	0.00305791	24.1089
Isovalerate (i5:0) levels	rs117742113	11	73348103	T	C	-0.234768	0.0504297	0.0245285	3.23437e-06	0.00274971	21.6723
Isovalerate (i5:0) levels	rs142706506	6	66591545	G	T	0.254733	0.0544181	0.0209884	2.8543e-06	0.00278005	21.9121
Isovalerate (i5:0) levels	rs150981358	10	30545016	A	G	0.227853	0.0482807	0.0266753	2.36619e-06	0.0028256	22.2722
Isovalerate (i5:0) levels	rs188242626	11	24360811	T	C	-0.239692	0.0496341	0.0252273	1.37102e-06	0.00295827	23.321
Isovalerate (i5:0) levels	rs2407999	5	123961638	G	A	0.114291	0.0243102	0.121513	2.58439e-06	0.00280417	22.1028
Isovalerate (i5:0) levels	rs59173308	2	185056021	A	G	-0.171301	0.036733	0.0465636	3.11005e-06	0.00275921	21.7474
Isovalerate (i5:0) levels	rs887829	2	233759924	T	C	0.0820467	0.0165917	0.324211	7.61251e-07	0.00310148	24.4535
4-acetylphenol sulfate levels	rs11040389	11	6040911	T	C	0.0796657	0.0165432	0.434185	1.46752e-06	0.00324057	23.1902
4-acetylphenol sulfate levels	rs116272095	2	205356835	C	G	0.318113	0.0666451	0.015461	1.8128e-06	0.00318397	22.7838
4-acetylphenol sulfate levels	rs12354542	10	109553005	C	T	-0.175898	0.0373161	0.0506867	2.43208e-06	0.00310532	22.2192
4-acetylphenol sulfate levels	rs12878900	14	84867017	G	A	-0.132112	0.0261536	0.112711	4.38603e-07	0.0035645	25.5165
4-acetylphenol sulfate levels	rs1521039	8	12987641	G	A	-0.133494	0.0265452	0.890797	4.93156e-07	0.00353299	25.2902
4-acetylphenol sulfate levels	rs3767942	1	40825859	G	A	0.0875381	0.018901	0.268484	3.632e-06	0.00299812	21.4499
4-acetylphenol sulfate levels	rs4355631	6	131505809	G	A	-0.0795996	0.017082	0.491424	3.16418e-06	0.00303495	21.7142
4-acetylphenol sulfate levels	rs739244	22	49666510	G	A	-0.0872158	0.0188382	0.748831	3.66143e-06	0.00299596	21.4344
4-acetylphenol sulfate levels	rs78621707	4	38278308	A	G	0.278554	0.0565295	0.021614	8.32509e-07	0.0033925	24.2811
Phenyllactate (PLA) levels in elite athletes	rs10802092	1	119392884	T	A	0.0695791	0.0148237	0.593586	2.68229e-06	0.00266886	22.0315
Phenyllactate (PLA) levels in elite athletes	rs11076256	16	58718562	T	C	0.447662	0.0265192	0.0778439	6.2441e-64	0.0334537	284.957
Phenyllactate (PLA) levels in elite athletes	rs116721959	2	136773975	T	C	-0.21061	0.0459716	0.0251855	4.62048e-06	0.00254282	20.9884
Phenyllactate (PLA) levels in elite athletes	rs13396369	2	113254175	T	C	0.0893767	0.0186298	0.187179	1.60652e-06	0.0027878	23.0161
Phenyllactate (PLA) levels in elite athletes	rs143277630	16	58781671	T	C	-0.194762	0.0339985	0.0478586	1.01287e-08	0.00397012	32.8162
Phenyllactate (PLA) levels in elite athletes	rs17634070	8	133177859	A	T	0.154338	0.033383	0.0544231	3.77759e-06	0.00258947	21.3745
Phenyllactate (PLA) levels in elite athletes	rs2359874	5	77382351	T	C	0.0730231	0.0149781	0.61135	1.08636e-06	0.0028787	23.7688
Phenyllactate (PLA) levels in elite athletes	rs34064769	2	217776399	A	C	0.0678602	0.0145435	0.525012	3.07118e-06	0.00263747	21.7717
Phenyllactate (PLA) levels in elite athletes	rs4291084	6	23214941	G	A	-0.082695	0.016704	0.724661	7.39797e-07	0.00296803	24.5085
Phenyllactate (PLA) levels in elite athletes	rs56381820	13	62164419	C	T	0.0842604	0.0180851	0.203436	3.17568e-06	0.00262968	21.7073
Phenyllactate (PLA) levels in elite athletes	rs7141384	14	43591995	G	T	-0.0706039	0.0152423	0.333722	3.61956e-06	0.00259937	21.4564
Phenyllactate (PLA) levels in elite athletes	rs73351721	12	58437193	A	G	-0.14389	0.0302864	0.061443	2.02424e-06	0.00273413	22.5718
Phenyllactate (PLA) levels in elite athletes	rs73396011	9	3779667	G	A	0.149295	0.0310577	0.0595044	1.53204e-06	0.00279883	23.1074
Phenyllactate (PLA) levels in elite athletes	rs73669981	9	128861549	T	C	-0.194512	0.039425	0.034831	8.06738e-07	0.00294788	24.3416
Phenyllactate (PLA) levels in elite athletes	rs74546847	18	34303331	T	C	-0.242796	0.0487618	0.0222438	6.38388e-07	0.00300234	24.7927
Phenyllactate (PLA) levels in elite athletes	rs78199411	3	137191426	C	T	0.183637	0.0391572	0.0356752	2.73534e-06	0.00266428	21.9936
Phenyllactate (PLA) levels in elite athletes	rs79724540	5	180175657	T	C	-0.117073	0.0231742	0.112452	4.37544e-07	0.00309031	25.5214
Phenyllactate (PLA) levels in elite athletes	rs9470970	6	39126256	A	G	-0.145262	0.0290503	0.0663122	5.72199e-07	0.0030278	25.0036
N-acetylaspartate (naa) levels	rs117572246	12	83954847	A	G	-0.335037	0.0692125	0.0128793	1.29385e-06	0.0028683	23.4324
N-acetylaspartate (naa) levels	rs11868853	17	72270399	G	A	0.0822351	0.0175866	0.260506	2.92522e-06	0.00267696	21.8651
N-acetylaspartate (naa) levels	rs12039358	1	159607962	G	T	-0.0910294	0.0184878	0.227402	8.49033e-07	0.00296728	24.2434
N-acetylaspartate (naa) levels	rs2248456	10	88032614	A	G	0.0745846	0.0154974	0.494379	1.48899e-06	0.00283533	23.1622
N-acetylaspartate (naa) levels	rs409751	22	22924624	T	C	0.0743278	0.0161645	0.558491	4.26133e-06	0.00258886	21.1436
N-acetylaspartate (naa) levels	rs544693361	4	26543787	T	C	-0.347238	0.0754801	0.0104899	4.217e-06	0.0025913	21.1636
N-acetylaspartate (naa) levels	rs62127223	2	45870207	A	G	-0.136176	0.0283979	0.0820923	1.62445e-06	0.00281488	22.9948
Palmitoylcarnitine levels (Metabolon platform)	rs111269071	11	98016962	C	T	0.139429	0.0302597	0.0679766	4.07088e-06	0.00256565	21.2313
Palmitoylcarnitine levels (Metabolon platform)	rs113511960	1	27520714	T	C	-0.28963	0.0631312	0.015033	4.48072e-06	0.00254348	21.0474
Palmitoylcarnitine levels (Metabolon platform)	rs114684303	1	173290818	A	C	-0.326277	0.0685956	0.0122771	1.96945e-06	0.00273355	22.6246
Palmitoylcarnitine levels (Metabolon platform)	rs12210538	6	110438805	G	A	-0.169243	0.0176414	0.238471	8.51296e-22	0.0110275	92.0355
Palmitoylcarnitine levels (Metabolon platform)	rs174544	11	61800281	A	C	-0.0864977	0.0165349	0.301651	1.6841e-07	0.00330449	27.3657
Palmitoylcarnitine levels (Metabolon platform)	rs1799822	1	53213557	G	A	0.084205	0.0181362	0.22902	3.43522e-06	0.00260487	21.5567
Palmitoylcarnitine levels (Metabolon platform)	rs62264777	3	117934668	C	G	-0.106325	0.0219678	0.138361	1.29823e-06	0.0028301	23.426
Palmitoylcarnitine levels (Metabolon platform)	rs7143692	14	77232936	G	A	0.0865656	0.0187875	0.207493	4.07316e-06	0.0025655	21.2301
Palmitoylcarnitine levels (Metabolon platform)	rs72696241	1	154232217	A	G	0.0788913	0.0170751	0.276009	3.83246e-06	0.00257956	21.3467
Palmitoylcarnitine levels (Metabolon platform)	rs72777087	5	92421692	G	A	0.0928261	0.0202234	0.170976	4.43193e-06	0.00254601	21.0684
Palmitoylcarnitine levels (Metabolon platform)	rs74714644	18	40568868	A	G	0.302034	0.0660287	0.0133511	4.7787e-06	0.00252861	20.9241
Palmitoylcarnitine levels (Metabolon platform)	rs79450911	3	149250498	T	C	-0.240404	0.0517006	0.0222007	3.32062e-06	0.00261271	21.6218
Erythritol levels in elite athletes	rs111274172	20	38117116	T	A	0.264806	0.0526607	0.0193261	4.94236e-07	0.00308733	25.2861
Erythritol levels in elite athletes	rs116078994	3	41058781	A	C	0.252839	0.0537262	0.0183301	2.52558e-06	0.0027051	22.147
Erythritol levels in elite athletes	rs117113173	19	32380400	G	C	0.245682	0.0480425	0.0231459	3.15665e-07	0.00319264	26.1514
Erythritol levels in elite athletes	rs142601344	3	165864102	T	C	0.34102	0.0685053	0.0113622	6.42442e-07	0.00302579	24.7806
Erythritol levels in elite athletes	rs144368133	5	57931118	G	A	-0.33485	0.0704029	0.0107812	1.97275e-06	0.00276288	22.6214
Erythritol levels in elite athletes	rs148188291	18	21282765	G	A	-0.312133	0.068299	0.011176	4.87511e-06	0.00255144	20.8858
Erythritol levels in elite athletes	rs1865475	15	55114297	A	G	-0.115293	0.0244655	0.0960525	2.44721e-06	0.00271245	22.2074
Erythritol levels in elite athletes	rs35208507	16	20377607	G	A	-0.0782231	0.0157699	0.310554	7.03917e-07	0.00300434	24.6044
Erythritol levels in elite athletes	rs376874259	1	176310423	G	T	-0.178181	0.0359668	0.0422138	7.26855e-07	0.00299681	24.5425
Erythritol levels in elite athletes	rs71480323	11	116900884	A	G	-0.101121	0.0217504	0.123767	3.33285e-06	0.00264024	21.6147
Erythritol levels in elite athletes	rs72692616	1	45941615	A	G	-0.333531	0.0319348	0.0535583	1.55926e-25	0.0131833	109.08
Erythritol levels in elite athletes	rs79695006	7	108293669	G	A	0.146655	0.0312792	0.0571607	2.75113e-06	0.00268509	21.9828
Erythritol levels in elite athletes	rs9813594	3	109996814	C	T	-0.0730144	0.0154387	0.659893	2.253e-06	0.00273182	22.3664
Erythritol levels in elite athletes	rs9858049	3	53243795	T	C	-0.135463	0.0219498	0.123202	6.76417e-10	0.00464305	38.0873
Hexanoylcarnitine levels (Biocrates platform)	rs117548628	12	70520580	A	G	-0.272418	0.059426	0.016033	4.55821e-06	0.00254381	21.0145
Hexanoylcarnitine levels (Biocrates platform)	rs141882839	11	7573189	A	G	0.245572	0.0474263	0.0257707	2.24314e-07	0.00324326	26.8114
Hexanoylcarnitine levels (Biocrates platform)	rs149556176	1	74971148	C	T	0.49122	0.0634609	0.0140408	9.90147e-15	0.00721882	59.9156
Hexanoylcarnitine levels (Biocrates platform)	rs16865990	2	224459365	G	A	-0.356033	0.075046	0.0100306	2.09342e-06	0.00272404	22.5074
Hexanoylcarnitine levels (Biocrates platform)	rs2185152	1	75758325	T	C	-0.4316	0.0153412	0.30837	3.83431e-174	0.0876365	791.488
Hexanoylcarnitine levels (Biocrates platform)	rs36012907	1	204619938	T	C	0.128382	0.0263672	0.0917344	1.1217e-06	0.00286883	23.7072
Hexanoylcarnitine levels (Biocrates platform)	rs62290256	3	185538454	G	A	0.16173	0.0316506	0.0584841	3.22408e-07	0.00315876	26.1106
Hexanoylcarnitine levels (Biocrates platform)	rs662138	6	160143444	G	C	-0.133922	0.0196516	0.175323	9.4375e-12	0.00560454	46.4417
Hexanoylcarnitine levels (Biocrates platform)	rs73001576	11	76064520	A	G	-0.28157	0.0599701	0.0158023	2.66386e-06	0.00266818	22.0447
Hexanoylcarnitine levels (Biocrates platform)	rs77010315	5	151343594	A	C	-0.452358	0.0682548	0.012084	3.41446e-11	0.00530227	43.9236
Acetylcarnitine levels (Biocrates platform)	rs112845131	3	144385482	T	A	0.324374	0.0667607	0.0127551	1.18128e-06	0.00284991	23.6075
Acetylcarnitine levels (Biocrates platform)	rs114798927	8	9363866	C	T	-0.112961	0.0241021	0.109753	2.77555e-06	0.00265225	21.9658
Acetylcarnitine levels (Biocrates platform)	rs115362213	3	170171917	C	G	-0.313614	0.0668907	0.0124863	2.75273e-06	0.00265415	21.9816
Acetylcarnitine levels (Biocrates platform)	rs138268157	3	57058647	G	A	0.107567	0.0225861	0.124725	1.91198e-06	0.00273845	22.6817
Acetylcarnitine levels (Biocrates platform)	rs16865990	2	224459365	G	A	-0.373578	0.0752289	0.0100037	6.83895e-07	0.00297659	24.66
Acetylcarnitine levels (Biocrates platform)	rs1839212	2	14271175	A	G	0.217408	0.0465305	0.0267879	2.97752e-06	0.00263602	21.8311
Acetylcarnitine levels (Biocrates platform)	rs55796423	14	34313094	A	G	-0.0969525	0.0211135	0.153893	4.39083e-06	0.0025463	21.0862
Acetylcarnitine levels (Biocrates platform)	rs79958740	3	174319298	T	A	0.204757	0.042295	0.0327749	1.2908e-06	0.00282936	23.4369
Iminodiacetate (IDA) levels	rs1080669	19	51063011	T	C	-0.105885	0.0228046	0.13774	3.43172e-06	0.00261872	21.5588
Iminodiacetate (IDA) levels	rs114863573	3	176551303	C	G	0.194631	0.0426242	0.0344806	4.96626e-06	0.00253288	20.8503
Iminodiacetate (IDA) levels	rs11617909	13	32800725	T	G	-0.145908	0.0312604	0.0654711	3.04888e-06	0.0026462	21.7856
Iminodiacetate (IDA) levels	rs72704298	9	8146661	G	A	0.13257	0.0283537	0.0793087	2.93147e-06	0.00265534	21.8611
Iminodiacetate (IDA) levels	rs7626271	3	6732966	G	T	0.19145	0.0401333	0.0385131	1.83911e-06	0.00276378	22.7563
Iminodiacetate (IDA) levels	rs79787801	8	13384089	A	G	-0.132657	0.0290533	0.0767671	4.97162e-06	0.00253263	20.8482
Cysteine s-sulfate levels	rs11244781	10	126043660	T	C	-0.0897994	0.0184176	0.212774	1.08402e-06	0.00288128	23.7728
Cysteine s-sulfate levels	rs11641923	16	4292671	A	G	-0.265368	0.0576737	0.0178239	4.2008e-06	0.00256675	21.171
Cysteine s-sulfate levels	rs117088632	17	22734962	A	G	0.266147	0.0563105	0.018654	2.2851e-06	0.00270798	22.339
Cysteine s-sulfate levels	rs117215329	10	49522298	T	C	0.256704	0.0545011	0.0194204	2.47623e-06	0.00268933	22.1848
Cysteine s-sulfate levels	rs140798906	5	92863313	C	T	0.347447	0.0757916	0.0100012	4.55625e-06	0.00254792	21.0153
Cysteine s-sulfate levels	rs141988268	3	158194544	T	C	0.175911	0.0377752	0.0427283	3.21176e-06	0.00262898	21.6857
Cysteine s-sulfate levels	rs17028699	3	3211589	T	C	0.121118	0.0238351	0.117487	3.74526e-07	0.00312882	25.8216
Cysteine s-sulfate levels	rs76358805	12	39096642	C	A	-0.325404	0.0704489	0.0116945	3.85587e-06	0.00258661	21.3352
Cysteine s-sulfate levels	rs949204	4	159438824	A	C	-0.176649	0.0351179	0.94961	4.90051e-07	0.00306613	25.3026
Oxalate (ethanedioate) levels	rs112268836	9	98839030	C	T	0.356864	0.0757379	0.0100841	2.45505e-06	0.00270708	22.2013
Oxalate (ethanedioate) levels	rs117461873	12	106362215	A	G	-0.269529	0.0573321	0.0177566	2.58663e-06	0.0026949	22.1012
Oxalate (ethanedioate) levels	rs1428090	5	116034218	C	A	0.0721094	0.015174	0.418005	2.01246e-06	0.00275351	22.5831
Oxalate (ethanedioate) levels	rs1449141	2	231519173	C	A	-0.0813985	0.0168357	0.282847	1.33222e-06	0.00284991	23.376
Oxalate (ethanedioate) levels	rs145121944	6	83426346	G	A	-0.283903	0.059632	0.016564	1.92708e-06	0.00276363	22.6663
Oxalate (ethanedioate) levels	rs149160598	2	101781434	A	G	-0.305518	0.06029	0.0163097	4.0311e-07	0.00312983	25.6793
Oxalate (ethanedioate) levels	rs62381198	5	138843482	T	C	-0.317886	0.047336	0.0258779	1.87386e-11	0.00548367	45.0983
Oxalate (ethanedioate) levels	rs71537594	7	81912854	A	T	0.141263	0.0305075	0.0668165	3.64911e-06	0.00261461	21.4409
Oxalate (ethanedioate) levels	rs756874	15	91174007	G	A	0.0765485	0.0157536	0.36637	1.17904e-06	0.00287847	23.611
Oxalate (ethanedioate) levels	rs77555311	5	162775308	G	A	-0.201776	0.0431392	0.0319735	2.90649e-06	0.00266768	21.8774
DHEAS levels	rs10494157	1	113348416	A	G	-0.0929436	0.0200791	0.130411	3.6767e-06	0.00259796	21.4265
DHEAS levels	rs115255559	5	104256740	G	A	-0.219727	0.0473768	0.0207872	3.52033e-06	0.00260803	21.5098
DHEAS levels	rs12049195	1	156063096	A	G	-0.0676001	0.013428	0.530054	4.79693e-07	0.00307148	25.3438
DHEAS levels	rs141370991	1	95564733	T	C	-0.239218	0.047825	0.0202811	5.67554e-07	0.00303229	25.0194
DHEAS levels	rs144814135	12	49156161	A	G	-0.240898	0.0527017	0.016918	4.85472e-06	0.00253353	20.8938
DHEAS levels	rs148982377	7	99477415	C	T	-0.423259	0.036657	0.034138	7.69047e-31	0.0159488	133.321
DHEAS levels	rs150374297	5	9285583	C	T	-0.262352	0.0570627	0.0142327	4.27386e-06	0.00256307	21.138
DHEAS levels	rs1807334	2	30631364	A	G	0.0626868	0.0137327	0.39813	4.99998e-06	0.0025267	20.8372
DHEAS levels	rs184445849	19	29980806	T	C	0.251175	0.0545375	0.0156827	4.11386e-06	0.00257191	21.2111
DHEAS levels	rs2055157	3	23208068	A	C	0.0781081	0.0170109	0.194049	4.39749e-06	0.00255645	21.0833
DHEAS levels	rs212100	19	47873738	C	T	0.0852723	0.0183422	0.838122	3.33596e-06	0.0026205	21.6129
DHEAS levels	rs28552668	4	140286964	T	C	-0.118903	0.0260291	0.0716572	4.92176e-06	0.00253034	20.8674
DHEAS levels	rs529543	9	90582418	G	T	-0.063488	0.0135612	0.472088	2.84683e-06	0.00265731	21.9173
DHEAS levels	rs6428823	1	119408720	T	C	-0.0632887	0.0136504	0.55575	3.54539e-06	0.00260639	21.4962
DHEAS levels	rs73172224	22	50452326	A	G	-0.0937382	0.0200897	0.130576	3.07145e-06	0.00263967	21.7714
DHEAS levels	rs76294479	16	81547979	T	C	0.158165	0.0264428	0.0689424	2.21235e-09	0.00433044	35.7772
DHEAS levels	rs7687817	4	109052965	T	C	-0.106706	0.0229306	0.0931987	3.26475e-06	0.00262553	21.6544
DHEAS levels	rs784420	5	78691701	G	A	0.0838184	0.0147829	0.295093	1.4283e-08	0.00389293	32.1484
DHEAS levels	rs7855576	9	134737617	A	C	-0.0714674	0.0153476	0.275256	3.21491e-06	0.00262908	21.6838
DHEAS levels	rs79317397	2	139657929	A	C	0.244906	0.0523019	0.0168108	2.83319e-06	0.00265839	21.9262
DHEAS levels	rs9420589	10	92690476	T	G	-0.0649842	0.0136215	0.426402	1.83585e-06	0.00275916	22.7597
DHEAS levels	rs955783	13	21724936	T	A	0.0868089	0.013953	0.403268	4.9235e-10	0.00468345	38.7073
3-hydroxymyristate levels	rs116213385	5	170030685	T	A	-0.262717	0.0544687	0.0192637	1.41226e-06	0.00281773	23.2639
3-hydroxymyristate levels	rs1349890	6	156385615	C	T	-0.0701093	0.0152337	0.585445	4.17938e-06	0.00256606	21.1807
3-hydroxymyristate levels	rs1532133	1	152024132	T	C	0.0760915	0.015638	0.596884	1.13986e-06	0.00286751	23.6761
3-hydroxymyristate levels	rs78085499	1	175877423	T	C	-0.211076	0.04588	0.0268595	4.21265e-06	0.00256423	21.1656
3-hydroxymyristate levels	rs79142871	1	89875384	A	G	0.26564	0.0560876	0.0181089	2.17794e-06	0.00271715	22.4312
3-hydroxymyristate levels	rs989915	14	98678172	T	C	0.0725937	0.0158887	0.355787	4.90291e-06	0.00252908	20.8747
Homoarginine levels	rs1047891	2	210675783	A	C	-0.267116	0.0153908	0.30892	1.78869e-67	0.0351714	301.216
Homoarginine levels	rs116979298	12	65944802	T	C	-0.181869	0.0396223	0.0342134	4.43094e-06	0.00254328	21.0687
Homoarginine levels	rs12306007	12	46790259	T	C	0.102709	0.0203538	0.142736	4.50717e-07	0.00307222	25.464
Homoarginine levels	rs13135092	4	102276925	G	A	0.152931	0.0264972	0.0821459	7.85199e-09	0.00401519	33.3113
Homoarginine levels	rs144260607	10	130768274	T	C	-0.22454	0.0480399	0.0232219	2.95348e-06	0.00263693	21.8466
Homoarginine levels	rs182871603	1	223453245	A	T	-0.318919	0.0667807	0.0116236	1.79152e-06	0.00275248	22.8065
Homoarginine levels	rs2781666	6	131572419	T	G	0.0781012	0.0156659	0.306099	6.18211e-07	0.0029989	24.8545
Homoarginine levels	rs3095953	5	165167810	C	G	0.193999	0.0422424	0.0296862	4.37914e-06	0.00254599	21.0912
Homoarginine levels	rs34544263	1	32569015	G	A	0.0949334	0.0196998	0.156	1.44274e-06	0.00280258	23.2228
Homoarginine levels	rs72623915	15	45355235	T	C	0.355872	0.0159872	0.256124	9.06726e-110	0.0565735	495.499
Homoarginine levels	rs72629024	20	63521166	G	C	0.117324	0.0206359	0.144402	1.30499e-08	0.00389667	32.3241
Homoarginine levels	rs75686987	17	77819845	A	G	0.222727	0.0475935	0.0231924	2.87192e-06	0.0026434	21.9003
Homoarginine levels	rs76205147	2	54065347	A	G	0.157438	0.0338988	0.0473369	3.4115e-06	0.00260364	21.57
Homoarginine levels	rs7818335	8	41146640	T	C	0.070804	0.0152316	0.374752	3.34365e-06	0.00260827	21.6085
1-oleoylglycerol (18:1) levels	rs1002762	20	60005830	G	A	-0.0958491	0.0195747	0.199319	9.75154e-07	0.00290731	23.9765
1-oleoylglycerol (18:1) levels	rs10484587	6	142820440	T	A	0.0879266	0.0185495	0.225289	2.13594e-06	0.00272496	22.4686
1-oleoylglycerol (18:1) levels	rs117245363	11	34772147	A	G	0.292341	0.063964	0.015133	4.86807e-06	0.00253382	20.8885
1-oleoylglycerol (18:1) levels	rs11754776	6	166982299	T	C	-0.166115	0.0349798	0.0511945	2.04541e-06	0.00273504	22.5519
1-oleoylglycerol (18:1) levels	rs145557517	7	33489150	A	G	0.307537	0.0656048	0.0140078	2.76271e-06	0.00266523	21.9747
1-oleoylglycerol (18:1) levels	rs146172549	3	99971059	C	T	0.336766	0.073153	0.0112401	4.15278e-06	0.00257066	21.193
1-oleoylglycerol (18:1) levels	rs148125219	18	77128744	A	G	-0.355434	0.0766211	0.0102128	3.50346e-06	0.00261009	21.519
1-oleoylglycerol (18:1) levels	rs17268364	2	203913095	A	G	0.0723971	0.0154591	0.48861	2.82508e-06	0.00266003	21.9318
1-oleoylglycerol (18:1) levels	rs6936055	6	89974636	T	C	0.0987167	0.0197112	0.198453	5.49579e-07	0.0030409	25.0816
1-oleoylglycerol (18:1) levels	rs72691394	4	160206480	A	G	-0.179559	0.0377023	0.0434942	1.91162e-06	0.00275076	22.6819
1-oleoylglycerol (18:1) levels	rs72785421	16	14193978	C	T	-0.119237	0.0216956	0.151933	3.88734e-08	0.00365979	30.205
1-oleoylglycerol (18:1) levels	rs74732810	16	87945357	G	T	0.158428	0.0340249	0.0560059	3.22032e-06	0.00262964	21.6805
1-oleoylglycerol (18:1) levels	rs964184	11	116778201	C	G	-0.177523	0.0228868	0.868688	8.72352e-15	0.00726345	60.1643
3-methyl-2-oxobutyrate levels	rs1129043	4	88261979	C	T	-0.131118	0.0157904	0.576689	1.0096e-16	0.00828639	68.9507
3-methyl-2-oxobutyrate levels	rs117675121	8	65921438	C	A	-0.227121	0.0489585	0.0253311	3.5002e-06	0.00260117	21.5208
3-methyl-2-oxobutyrate levels	rs12894999	14	102071272	A	G	-0.0982367	0.0197435	0.813368	6.50281e-07	0.00299116	24.7571
3-methyl-2-oxobutyrate levels	rs13270448	8	49088657	G	A	0.0763145	0.0154491	0.544031	7.82209e-07	0.00294826	24.401
3-methyl-2-oxobutyrate levels	rs141436484	13	78081794	G	A	0.119976	0.0236236	0.119625	3.8016e-07	0.00311589	25.7927
3-methyl-2-oxobutyrate levels	rs143866653	15	39517901	C	A	-0.233425	0.0502906	0.0236865	3.45833e-06	0.00260393	21.5437
3-methyl-2-oxobutyrate levels	rs146964322	9	131051546	G	C	0.148688	0.0310762	0.064898	1.7131e-06	0.00276652	22.8926
3-methyl-2-oxobutyrate levels	rs71434672	2	189947754	T	A	-0.151261	0.0321585	0.059628	2.55614e-06	0.00267387	22.1239
3-methyl-2-oxobutyrate levels	rs77182631	21	36290919	A	G	-0.175305	0.0370791	0.0446725	2.26898e-06	0.00270145	22.3527
3-methyl-2-oxobutyrate levels	rs80195374	10	10954589	A	G	0.250371	0.0520121	0.0222903	1.48156e-06	0.00280016	23.1718
3-methyl-2-oxobutyrate levels	rs9963006	18	59936651	A	G	-0.0758529	0.016472	0.626775	4.1253e-06	0.00256317	21.2057
Tartronate (hydroxymalonate) levels	rs11691183	2	231569787	T	C	-0.0838852	0.0178203	0.253095	2.51039e-06	0.00272045	22.1585
Tartronate (hydroxymalonate) levels	rs11766962	7	126853325	C	T	-0.0905032	0.0185917	0.225766	1.1277e-06	0.00290876	23.6968
Tartronate (hydroxymalonate) levels	rs17688758	4	71131542	C	T	-0.128898	0.0278843	0.0813925	3.78961e-06	0.00262371	21.3684
Tartronate (hydroxymalonate) levels	rs191302291	15	54795883	T	G	-0.303875	0.061572	0.015546	8.00349e-07	0.00298956	24.357
Tartronate (hydroxymalonate) levels	rs276286	5	42051492	A	G	-0.0849521	0.0176539	0.740886	1.49367e-06	0.00284259	23.1562
Tartronate (hydroxymalonate) levels	rs62381620	5	139350290	G	T	-0.288241	0.044521	0.0302787	9.52738e-11	0.00513369	41.9162
Tartronate (hydroxymalonate) levels	rs72801867	5	114478030	G	A	0.100144	0.021758	0.149025	4.17167e-06	0.00260114	21.1842
Tartronate (hydroxymalonate) levels	rs73396929	7	98588077	A	G	-0.125973	0.0262548	0.0935328	1.6017e-06	0.00282613	23.0217
Tartronate (hydroxymalonate) levels	rs756874	15	91174007	G	A	0.0744947	0.0159556	0.366768	3.02866e-06	0.00267636	21.7984
Tartronate (hydroxymalonate) levels	rs9599028	13	65857995	A	T	0.0756554	0.0162189	0.341971	3.0913e-06	0.00267152	21.7589
2,3-dihydroxypyridine levels	rs11129828	3	39406103	T	C	-0.089998	0.0193473	0.282532	3.29205e-06	0.00332099	21.6384
2,3-dihydroxypyridine levels	rs11167700	5	154783191	T	A	-0.109661	0.0234168	0.169783	2.8268e-06	0.00336568	21.9305
2,3-dihydroxypyridine levels	rs117746629	9	25018686	T	A	0.173162	0.0376532	0.0571139	4.24806e-06	0.00324621	21.1496
2,3-dihydroxypyridine levels	rs149272613	4	180249379	T	C	-0.29112	0.0606833	0.0216199	1.60757e-06	0.00353148	23.0147
2,3-dihydroxypyridine levels	rs2313588	20	62833658	A	C	-0.121021	0.0257748	0.14737	2.66179e-06	0.00338335	22.0461
2,3-dihydroxypyridine levels	rs2472297	15	74735539	T	C	0.0925819	0.0198372	0.255244	3.05496e-06	0.00334291	21.7817
2,3-dihydroxypyridine levels	rs2749675	6	157374474	G	A	0.123184	0.0258144	0.867047	1.82477e-06	0.00349423	22.7711
2,3-dihydroxypyridine levels	rs324498	9	9059545	A	G	0.115581	0.0253192	0.854157	4.99551e-06	0.00319867	20.8388
2,3-dihydroxypyridine levels	rs62095761	18	12894289	A	G	0.0959574	0.0199786	0.266528	1.56307e-06	0.00353977	23.0689
2,3-dihydroxypyridine levels	rs62337911	4	182887202	G	A	-0.210473	0.0448249	0.038912	2.66018e-06	0.00338353	22.0472
2,3-dihydroxypyridine levels	rs7593862	2	23047125	C	T	0.0884833	0.0192158	0.287106	4.13035e-06	0.00325445	21.2034
3-hydroxyoctanoate levels	rs10844993	12	9871408	G	T	0.0848311	0.0180197	0.230317	2.5055e-06	0.00270201	22.1623
3-hydroxyoctanoate levels	rs11141654	9	87030986	A	G	-0.0960652	0.0199883	0.177262	1.53924e-06	0.0028158	23.0983
3-hydroxyoctanoate levels	rs12878802	14	29432672	C	T	-0.0800192	0.0160357	0.426697	6.03619e-07	0.00303486	24.9008
3-hydroxyoctanoate levels	rs139897381	3	190042188	C	T	-0.327175	0.0666494	0.0129846	9.15899e-07	0.00293722	24.0973
3-hydroxyoctanoate levels	rs150955925	4	11555380	C	G	-0.310408	0.0669674	0.0129156	3.56585e-06	0.00261967	21.4852
3-hydroxyoctanoate levels	rs28415528	1	151907285	A	G	-0.119396	0.0162643	0.317791	2.12024e-13	0.00654491	53.8901
3-hydroxyoctanoate levels	rs3752651	7	55161850	C	T	-0.0899675	0.0187912	0.207803	1.68672e-06	0.00279443	22.9225
3-hydroxyoctanoate levels	rs380155	1	119656566	T	C	-0.0732844	0.016032	0.373797	4.85125e-06	0.00254792	20.8953
3-hydroxyoctanoate levels	rs72668359	4	108907496	C	T	0.276546	0.0589512	0.0166993	2.71731e-06	0.00268305	22.0064
3-hydroxyoctanoate levels	rs9314051	5	165050300	A	C	0.0804413	0.0164625	0.697227	1.02727e-06	0.00291037	23.8763
3-hydroxyoctanoate levels	rs9913532	17	74267491	T	C	-0.105503	0.0228355	0.126959	3.8346e-06	0.0026027	21.3456
2-hydroxyoctanoate levels	rs112809733	2	216040672	C	T	0.124361	0.0261853	0.0976011	2.04159e-06	0.00273581	22.5555
2-hydroxyoctanoate levels	rs11574581	19	54667225	G	A	0.13927	0.0278489	0.0848802	5.70626e-07	0.00303251	25.0092
2-hydroxyoctanoate levels	rs118085936	16	83280712	C	T	0.159419	0.0348335	0.0532585	4.72581e-06	0.00254099	20.9453
2-hydroxyoctanoate levels	rs13384756	2	73644538	T	C	-0.222042	0.0183336	0.22539	9.21015e-34	0.0175274	146.681
2-hydroxyoctanoate levels	rs1479581	5	25646458	C	T	-0.0889207	0.0192855	0.20195	4.01232e-06	0.00257896	21.2591
2-hydroxyoctanoate levels	rs17470667	5	39371973	G	A	0.162122	0.0351403	0.0512056	3.95805e-06	0.0025821	21.285
2-hydroxyoctanoate levels	rs188077378	1	104217807	A	G	-0.188731	0.0376106	0.0449171	5.22012e-07	0.00305324	25.1806
2-hydroxyoctanoate levels	rs35254234	3	18702604	A	G	0.321188	0.0693423	0.0127548	3.62288e-06	0.00260263	21.4547
2-hydroxyoctanoate levels	rs7029211	9	73862954	T	C	-0.27916	0.0605491	0.983056	4.01752e-06	0.00257865	21.2565
2-hydroxyoctanoate levels	rs74637339	3	15586533	A	T	0.218791	0.0348214	0.0521596	3.31624e-10	0.00477869	39.479
2-hydroxyoctanoate levels	rs76619244	11	99815568	C	G	0.297392	0.0628958	0.0156997	2.26377e-06	0.00271181	22.3571
Homocitrulline levels	rs117283049	11	7669396	G	T	-0.187452	0.0408701	0.0356159	4.50664e-06	0.00262395	21.0363
Homocitrulline levels	rs12490555	3	53194820	T	C	0.0844343	0.0180873	0.233488	3.03917e-06	0.00271791	21.7917
Homocitrulline levels	rs138767120	16	87449270	G	C	-0.208734	0.0445316	0.0298171	2.76799e-06	0.00274022	21.971
Homocitrulline levels	rs148874160	6	23183054	A	G	0.253526	0.0529352	0.0209967	1.67306e-06	0.00286048	22.938
Homocitrulline levels	rs149152049	1	211797411	A	C	-0.281055	0.0612479	0.0157189	4.45782e-06	0.00262655	21.0572
Homocitrulline levels	rs17011873	2	124688613	C	T	-0.0849946	0.0183847	0.21935	3.78013e-06	0.00266586	21.3732
Homocitrulline levels	rs200399858	19	32851497	T	C	-0.120814	0.0151785	0.507921	1.72668e-15	0.00786098	63.3544
Homocitrulline levels	rs2727548	7	151726259	A	G	-0.0708743	0.0154929	0.506254	4.77032e-06	0.00261038	20.9272
Homocitrulline levels	rs3211568	16	89563372	A	G	0.08928	0.0193344	0.192497	3.88059e-06	0.00265961	21.3229
Homocitrulline levels	rs4390625	17	39464094	G	A	-0.0943027	0.0172638	0.740662	4.69609e-08	0.00371779	29.8384
Homocitrulline levels	rs6736866	2	73434858	G	C	-0.0830696	0.017955	0.230629	3.71801e-06	0.00266981	21.4049
Homocitrulline levels	rs74251908	17	430928	T	C	0.197529	0.0418217	0.034294	2.32261e-06	0.00278212	22.3079
Homocitrulline levels	rs75459253	18	11989017	A	G	0.224504	0.0458815	0.028192	9.92442e-07	0.00298539	23.9427
Homocitrulline levels	rs8101881	19	32873722	T	C	0.254197	0.0152966	0.606808	5.17004e-62	0.0333835	276.154
Indoleacetate levels	rs10999904	10	71591392	A	G	-0.134401	0.0257002	0.0982241	1.69892e-07	0.00332166	27.3484
Indoleacetate levels	rs113532410	22	33441144	T	G	0.173939	0.0334364	0.0584424	1.9707e-07	0.00328695	27.0617
Indoleacetate levels	rs11518601	11	55238964	T	C	-0.111869	0.0240488	0.118732	3.29131e-06	0.00263001	21.6388
Indoleacetate levels	rs11889711	2	17935969	T	C	-0.0719998	0.0157071	0.620089	4.56382e-06	0.00255404	21.0122
Indoleacetate levels	rs138960177	4	189747117	T	C	0.204895	0.0426063	0.0350566	1.51653e-06	0.00281036	23.1268
Indoleacetate levels	rs146089696	2	240648988	C	A	-0.227745	0.048348	0.0258431	2.47072e-06	0.00269672	22.1892
Indoleacetate levels	rs1479	2	113217527	G	T	0.0905519	0.0192077	0.197771	2.42479e-06	0.00270108	22.2251
Indoleacetate levels	rs181823597	16	87640321	G	C	0.15968	0.0323035	0.0594671	7.68805e-07	0.00296879	24.4344
Indoleacetate levels	rs35291122	14	44601011	A	G	-0.220159	0.0457359	0.0289393	1.48155e-06	0.0028158	23.1717
Indoleacetate levels	rs41280729	9	5571105	G	A	-0.148381	0.0323839	0.0591969	4.6066e-06	0.00255186	20.9941
Indoleacetate levels	rs72663013	8	56843191	T	G	-0.282142	0.0546119	0.0196341	2.38756e-07	0.00324205	26.6908
Indoleacetate levels	rs73152633	3	149475443	T	C	0.179659	0.0383524	0.0404457	2.80725e-06	0.00266699	21.9439
Indoleacetate levels	rs76522692	10	117400423	G	A	-0.220452	0.0473306	0.0266439	3.19771e-06	0.00263673	21.6942
Indoleacetate levels	rs77535679	3	46593678	A	G	0.272146	0.0527254	0.021052	2.4488e-07	0.00323612	26.6418
Indoleacetate levels	rs78906653	7	50427357	T	C	-0.144801	0.0290437	0.0749114	6.17592e-07	0.00301991	24.8565
Indoleacetate levels	rs79441299	17	12355766	T	C	0.29338	0.0638741	0.014453	4.36696e-06	0.00256428	21.0965
Indoleacetate levels	rs8061485	16	20463360	C	T	-0.0845625	0.0169225	0.279379	5.82136e-07	0.00303372	24.9705
Indoleacetate levels	rs9866361	3	179190061	A	G	0.0952028	0.0206127	0.164093	3.86264e-06	0.00259281	21.3319
1-linoleoylglycerol (18:2) levels	rs10072491	5	4715384	T	C	-0.17568	0.038446	0.0420795	4.88843e-06	0.00253686	20.8806
1-linoleoylglycerol (18:2) levels	rs114473062	4	32419463	T	C	0.226158	0.049117	0.025608	4.135e-06	0.00257571	21.2012
1-linoleoylglycerol (18:2) levels	rs17410962	8	19990569	A	G	-0.11411	0.0235805	0.120383	1.30378e-06	0.00284421	23.4175
1-linoleoylglycerol (18:2) levels	rs62385039	6	895419	G	A	-0.258001	0.0552286	0.0201079	2.98985e-06	0.00265105	21.823
1-linoleoylglycerol (18:2) levels	rs75445316	2	114276169	T	C	0.241198	0.049473	0.024875	1.0862e-06	0.00288677	23.769
1-linoleoylglycerol (18:2) levels	rs77982886	4	64106675	G	A	0.316857	0.0635267	0.0152346	6.10775e-07	0.00302104	24.8779
1-linoleoylglycerol (18:2) levels	rs964184	11	116778201	C	G	-0.116525	0.0229017	0.868723	3.6178e-07	0.00314335	25.8883
2-linoleoylglycerol (18:2) levels	rs111764634	12	26030131	A	C	0.160187	0.03428	0.0711024	2.96979e-06	0.00341303	21.836
2-linoleoylglycerol (18:2) levels	rs11552067	21	44330365	A	G	0.0845951	0.0181892	0.587463	3.30593e-06	0.00338099	21.6303
2-linoleoylglycerol (18:2) levels	rs12498693	4	21558733	A	C	-0.140175	0.0306696	0.0908947	4.86572e-06	0.00326555	20.8893
2-linoleoylglycerol (18:2) levels	rs189863837	12	129450796	A	G	0.280524	0.0568874	0.0248153	8.17175e-07	0.00379932	24.3169
2-linoleoylglycerol (18:2) levels	rs190199861	4	127836164	G	A	0.297064	0.0645441	0.018813	4.17461e-06	0.0033113	21.183
2-linoleoylglycerol (18:2) levels	rs4946146	6	116234813	T	C	0.311867	0.0660179	0.0182161	2.31267e-06	0.00348779	22.316
2-linoleoylglycerol (18:2) levels	rs4972489	2	175869870	C	A	0.109484	0.0215719	0.219483	3.86888e-07	0.0040237	25.7587
2-linoleoylglycerol (18:2) levels	rs56327721	17	78409221	T	C	-0.132143	0.0284005	0.106214	3.27423e-06	0.00338389	21.6489
2-linoleoylglycerol (18:2) levels	rs59927118	8	10927516	T	C	0.0964238	0.0209287	0.233493	4.0802e-06	0.00331812	21.2268
2-linoleoylglycerol (18:2) levels	rs7643986	3	194026260	C	T	0.237339	0.0507469	0.0314905	2.91221e-06	0.00341888	21.8735
2-linoleoylglycerol (18:2) levels	rs952263	2	52595363	T	G	0.0960714	0.0209226	0.231638	4.39555e-06	0.00329591	21.0842
Indolepropionate levels	rs11681248	2	136062506	T	C	-0.0861776	0.01577	0.629022	4.63824e-08	0.00365028	29.8624
Indolepropionate levels	rs117276795	10	72312216	A	G	0.356183	0.0769361	0.0103757	3.66377e-06	0.00262262	21.4332
Indolepropionate levels	rs198260	14	56714297	A	G	0.22816	0.048609	0.97371	2.68214e-06	0.00269564	22.0316
Indolepropionate levels	rs8061485	16	20463360	C	T	-0.175473	0.0171848	0.278471	1.7712e-24	0.0126299	104.263
Indolepropionate levels	rs853154	5	143246483	C	G	0.102766	0.0214138	0.156615	1.59433e-06	0.00281757	23.0309
Indolepropionate levels	rs9432398	1	94868430	G	A	0.221475	0.0445422	0.0316989	6.61795e-07	0.00302399	24.7233
Threonate levels	rs111498995	5	69524538	T	A	0.275959	0.0591476	0.0168734	3.07719e-06	0.00266411	21.7678
Threonate levels	rs149656965	6	169391708	T	C	-0.320596	0.0696557	0.0120586	4.17282e-06	0.00259281	21.1838
Threonate levels	rs2394872	7	98583433	C	A	-0.121016	0.0261549	0.0928766	3.71226e-06	0.00262021	21.4082
Threonate levels	rs535146	3	6939905	A	T	0.0748445	0.0158705	0.384514	2.40582e-06	0.00272176	22.2402
Threonate levels	rs62381620	5	139350290	G	T	-0.293756	0.0441641	0.0304893	2.90219e-11	0.00539982	44.242
Threonate levels	rs77181656	8	11560832	T	C	-0.318701	0.066826	0.0133923	1.85035e-06	0.00278331	22.7445
Threonate levels	rs78263978	7	16795578	A	G	-0.22873	0.0484595	0.02583	2.35808e-06	0.00272646	22.2786
Threonate levels	rs7875568	9	127750741	G	T	-0.255385	0.0546341	0.0196633	2.94733e-06	0.00267421	21.8506
Threonate levels	rs7960425	12	118971939	C	G	0.238798	0.0488539	0.024852	1.01868e-06	0.00292339	23.8926
Threonate levels	rs80179348	6	92821947	T	A	-0.319612	0.066975	0.0133227	1.82303e-06	0.00278679	22.773
N-acetylglycine levels	rs1047891	2	210675783	A	C	0.381478	0.0157461	0.307889	1.16081e-129	0.0664339	586.939
N-acetylglycine levels	rs10757444	9	23661372	A	G	0.080588	0.0163581	0.69497	8.37259e-07	0.00293393	24.2703
N-acetylglycine levels	rs11136810	8	4954816	G	C	0.072029	0.0152368	0.400543	2.27522e-06	0.00270211	22.3474
N-acetylglycine levels	rs12233751	4	81933213	C	A	-0.107576	0.021548	0.140374	5.96375e-07	0.00301271	24.9239
N-acetylglycine levels	rs144831076	9	103329540	C	T	-0.284047	0.056482	0.0180032	4.93093e-07	0.00305691	25.2907
N-acetylglycine levels	rs243795	6	54528751	C	T	0.0882873	0.0184131	0.208481	1.62837e-06	0.00277962	22.9902
N-acetylglycine levels	rs358909	3	155687972	T	C	-0.0883162	0.0172318	0.258424	2.97225e-07	0.00317461	26.2675
N-acetylglycine levels	rs75446748	1	34909640	C	T	-0.100817	0.0215403	0.142724	2.86322e-06	0.00264889	21.906
N-acetylglycine levels	rs9614932	22	44786685	T	C	-0.101483	0.0214974	0.143251	2.35019e-06	0.0026946	22.2851
N-acetylglycine levels	rs9821781	3	149644618	A	G	0.0826592	0.0152654	0.560748	6.13598e-08	0.00354223	29.3201
Glycolithocholate levels	rs11101389	10	48579492	A	T	-0.0917167	0.0190277	0.268308	1.43433e-06	0.00323628	23.234
Glycolithocholate levels	rs12662646	6	105989266	A	G	-0.165539	0.0347192	0.0603497	1.86115e-06	0.00316675	22.7332
Glycolithocholate levels	rs146058026	6	37710361	G	C	-0.350809	0.0764568	0.0120152	4.46812e-06	0.00293334	21.0528
Glycolithocholate levels	rs16982178	22	26481497	A	G	-0.111062	0.0236265	0.143877	2.5924e-06	0.00307838	22.0969
Glycolithocholate levels	rs182015775	11	37031811	A	G	-0.128395	0.0260547	0.11646	8.3118e-07	0.00338207	24.2842
Glycolithocholate levels	rs60850040	14	51299783	C	T	-0.154409	0.0332636	0.0656601	3.4508e-06	0.00300214	21.548
Glycolithocholate levels	rs6810998	4	139772114	T	C	-0.151927	0.0297616	0.0889636	3.31142e-07	0.00362834	26.059
Glycolithocholate levels	rs6823721	4	121651899	T	C	-0.0756087	0.0164302	0.520367	4.18858e-06	0.00295056	21.1767
Glycolithocholate levels	rs73918203	2	22872700	A	G	-0.179866	0.0388237	0.0496689	3.60609e-06	0.00299043	21.4637
Glycolithocholate levels	rs79407744	2	76983307	A	G	0.360499	0.0784962	0.0115007	4.37829e-06	0.00293875	21.0917
EDTA levels	rs116301309	1	205899302	A	C	-0.315234	0.0672785	0.0125152	2.79271e-06	0.0026582	21.954
EDTA levels	rs11688483	2	152948430	G	A	-0.0751194	0.0163022	0.310804	4.06695e-06	0.00257113	21.233
EDTA levels	rs149452470	5	174912278	G	C	0.268339	0.0583171	0.0166054	4.19693e-06	0.00256385	21.1727
EDTA levels	rs57900160	7	94356953	G	C	-0.0804207	0.0172759	0.257555	3.23875e-06	0.00262388	21.6698
EDTA levels	rs73212280	3	195598495	G	A	0.118902	0.0232367	0.118421	3.10445e-07	0.00316871	26.1836
EDTA levels	rs79242179	5	114110083	A	G	-0.329439	0.0689279	0.0120423	1.75756e-06	0.00276559	22.8434
1-methylhistidine levels	rs11133665	5	1188170	A	G	0.156172	0.0164769	0.291059	2.58604e-21	0.0108057	89.837
1-methylhistidine levels	rs111339300	12	101440638	A	G	-0.120806	0.0240792	0.110438	5.24806e-07	0.00305128	25.1706
1-methylhistidine levels	rs140416084	1	246956201	A	G	-0.12314	0.0242476	0.105825	3.80516e-07	0.00312621	25.7906
1-methylhistidine levels	rs148226190	14	73457377	G	T	-0.331065	0.0702443	0.0116579	2.4404e-06	0.0026937	22.2129
1-methylhistidine levels	rs1670276	15	99073027	C	T	0.109213	0.0224365	0.129835	1.12929e-06	0.0028728	23.694
1-methylhistidine levels	rs1990897	5	115192691	G	T	0.0781977	0.0159956	0.321116	1.01505e-06	0.00289763	23.8994
1-methylhistidine levels	rs35042303	20	52070514	T	C	0.169952	0.0300921	0.0664537	1.62586e-08	0.00386352	31.8968
1-methylhistidine levels	rs35285898	17	39399619	C	A	0.159332	0.0168676	0.262279	3.51879e-21	0.0107332	89.2276
1-methylhistidine levels	rs546649	4	16723935	T	C	-0.0736867	0.0152675	0.428694	1.39027e-06	0.00282443	23.2939
1-methylhistidine levels	rs56407361	1	230901445	T	C	0.143585	0.0313911	0.0585443	4.78341e-06	0.00253757	20.9221
1-methylhistidine levels	rs6118747	20	9834021	G	A	-0.0916807	0.0182847	0.210838	5.32895e-07	0.00304769	25.1409
1-methylhistidine levels	rs7145174	14	70820051	A	G	0.167413	0.0364336	0.0434889	4.32686e-06	0.00256081	21.1142
1-methylhistidine levels	rs73154072	13	26966935	G	A	-0.27116	0.0593007	0.0161842	4.81645e-06	0.00253598	20.9089
1-methylhistidine levels	rs73864608	4	168685775	A	G	-0.248871	0.0541941	0.0192942	4.38557e-06	0.0025577	21.0884
1-methylhistidine levels	rs7746774	6	139030342	G	A	-0.106907	0.021178	0.144242	4.46461e-07	0.00308898	25.4825
1-methylhistidine levels	rs79479138	5	1238873	T	C	0.278813	0.0594002	0.0161908	2.6817e-06	0.00267181	22.0318
1-methylhistidine levels	rs80220760	6	15241783	G	A	0.287214	0.0604881	0.015379	2.05169e-06	0.002734	22.5461
1-methylhistidine levels	rs9526057	13	45312323	A	G	-0.0823478	0.0172987	0.261171	1.93248e-06	0.00274789	22.6609
Citramalate levels	rs1157094	11	97304894	A	C	-0.104351	0.0214635	0.819934	1.16325e-06	0.00330743	23.637
Citramalate levels	rs116991170	7	118935307	T	C	0.268336	0.0579862	0.0207334	3.69963e-06	0.00299738	21.4145
Citramalate levels	rs12900072	15	75014807	A	G	0.0775075	0.0166471	0.462872	3.2256e-06	0.00303408	21.6776
Citramalate levels	rs188983534	6	103709194	A	G	-0.155646	0.0338062	0.0642616	4.14289e-06	0.00296708	21.1974
Citramalate levels	rs1889899	9	26789942	G	A	0.0900574	0.0170887	0.381116	1.36415e-07	0.0038839	27.7729
Citramalate levels	rs221084	12	69484339	T	C	0.108157	0.0235317	0.143109	4.30193e-06	0.00295702	21.1253
Citramalate levels	rs41281112	13	99866380	T	C	-0.266851	0.0539977	0.0238865	7.7369e-07	0.00341694	24.4223
Citramalate levels	rs62180249	2	211596857	T	C	0.0938403	0.0192855	0.263858	1.13968e-06	0.00331293	23.6765
Citramalate levels	rs76762532	4	96681142	T	G	-0.21222	0.046059	0.0329989	4.07416e-06	0.00297159	21.2297
Citramalate levels	rs79981355	2	78319900	C	T	-0.12161	0.0260117	0.11165	2.93676e-06	0.0030592	21.8575
3-hydroxydecanoate levels	rs10445235	17	74264155	T	C	0.0823205	0.017876	0.761006	4.12281e-06	0.00256797	21.2068
3-hydroxydecanoate levels	rs114537113	5	9706991	T	C	-0.330467	0.071325	0.0114546	3.59954e-06	0.0025994	21.4671
3-hydroxydecanoate levels	rs144727225	8	82629961	T	C	-0.225369	0.0493589	0.0236938	4.97295e-06	0.00252459	20.8477
3-hydroxydecanoate levels	rs28415528	1	151907285	A	G	-0.209871	0.016024	0.317899	3.41299e-39	0.0204006	171.539
3-hydroxydecanoate levels	rs299647	3	12497739	C	T	-0.0858123	0.0185046	0.20984	3.52889e-06	0.00260398	21.505
3-hydroxydecanoate levels	rs59627096	13	109665263	G	A	-0.0943227	0.0206078	0.161978	4.71619e-06	0.00253686	20.9493
3-hydroxydecanoate levels	rs80144245	5	96792319	C	T	-0.208918	0.0425154	0.032466	8.9268e-07	0.00292293	24.1468
1,3-dimethylurate levels	rs1033930	13	29875471	T	G	0.0813366	0.0174666	0.663938	3.21324e-06	0.00290537	21.6848
1,3-dimethylurate levels	rs11101870	10	133589198	T	C	-0.120114	0.0228253	0.152488	1.4226e-07	0.00370725	27.692
1,3-dimethylurate levels	rs12855367	13	20173700	G	A	0.115901	0.02495	0.12214	3.39529e-06	0.00289125	21.5791
1,3-dimethylurate levels	rs205788	20	57794868	T	C	-0.0972257	0.0210377	0.792873	3.8098e-06	0.00286175	21.3582
1,3-dimethylurate levels	rs226220	17	38874390	G	A	0.130753	0.0261663	0.889334	5.82303e-07	0.00334406	24.97
1,3-dimethylurate levels	rs6859899	5	58612645	G	A	-0.10352	0.0224663	0.157066	4.0702e-06	0.00284484	21.2317
1,3-dimethylurate levels	rs7038710	9	107718105	G	A	-0.282261	0.0546831	0.0228741	2.44633e-07	0.00356742	26.6438
1,3-dimethylurate levels	rs72868316	10	133391165	A	G	0.342008	0.0487503	0.0292732	2.29104e-12	0.00657	49.2173
1,3-dimethylurate levels	rs7699259	4	32221352	A	G	0.0805936	0.0166295	0.472503	1.2571e-06	0.00314619	23.4878
1,3-dimethylurate levels	rs78018441	16	6461406	A	G	-0.164796	0.0345099	0.0605772	1.79403e-06	0.00305483	22.8037
Galactonate levels	rs10965244	9	22130390	T	A	0.0909597	0.0197553	0.21717	4.13827e-06	0.00281268	21.1998
Galactonate levels	rs114843083	3	55929641	A	C	-0.27591	0.0596858	0.0184418	3.78756e-06	0.00283513	21.3694
Galactonate levels	rs116116174	1	99961844	C	G	-0.155143	0.0337346	0.0589528	4.24655e-06	0.00280612	21.1501
Galactonate levels	rs11668541	19	20010644	A	G	0.25389	0.0552438	0.0217245	4.3108e-06	0.00280233	21.1215
Galactonate levels	rs116885105	19	4500213	A	T	-0.224184	0.0476035	0.0301982	2.48454e-06	0.00294215	22.1785
Galactonate levels	rs118097128	18	71217969	T	A	-0.202653	0.0427349	0.0369848	2.11518e-06	0.00298302	22.4875
Galactonate levels	rs1446585	2	135649909	G	A	-0.121817	0.0166585	0.322523	2.61978e-13	0.00706445	53.4742
Galactonate levels	rs16956661	15	72278241	C	G	-0.16477	0.0310171	0.0713328	1.08296e-07	0.00374059	28.2198
Galactonate levels	rs73136572	20	63923460	C	T	0.177296	0.0385336	0.0445703	4.20303e-06	0.00280873	21.1699
Galactonate levels	rs75684329	19	9404705	A	T	-0.164546	0.033017	0.0630576	6.239e-07	0.00329367	24.837
Trigonelline levels	rs114830966	1	74384420	A	G	-0.375581	0.0769197	0.0103465	1.04609e-06	0.00287459	23.8414
Trigonelline levels	rs115151170	6	54906289	C	T	-0.338886	0.0722547	0.0115656	2.72995e-06	0.00265287	21.9976
Trigonelline levels	rs115520044	14	49488289	A	G	0.296117	0.0603473	0.0166484	9.2531e-07	0.00290297	24.0775
Trigonelline levels	rs115558877	1	22251216	G	A	0.283083	0.0606415	0.0162034	3.03925e-06	0.00262808	21.7915
Trigonelline levels	rs118074685	17	35080621	C	T	0.172201	0.0346761	0.0510204	6.83523e-07	0.00297312	24.661
Trigonelline levels	rs1594297	2	16476976	A	G	0.243317	0.0498295	0.974151	1.04486e-06	0.00287486	23.8436
Trigonelline levels	rs45603636	6	43623319	A	G	-0.392277	0.0769037	0.0102711	3.38053e-07	0.00313633	26.019
Trigonelline levels	rs62246138	3	46412462	A	G	-0.208306	0.0441862	0.0322933	2.42575e-06	0.00268015	22.2244
Trigonelline levels	rs77535466	15	93079228	C	A	-0.285605	0.060652	0.0162774	2.49049e-06	0.00267407	22.1739
Dodecanedioate levels	rs11070743	15	50058487	T	C	0.0721838	0.0153097	0.578776	2.4181e-06	0.00269125	22.2303
Dodecanedioate levels	rs114733295	6	56324014	T	G	0.278693	0.0604881	0.0156079	4.07714e-06	0.00257023	21.2282
Dodecanedioate levels	rs12662092	6	147991761	A	G	0.0970377	0.020626	0.153963	2.54331e-06	0.00267956	22.1335
Dodecanedioate levels	rs146947505	12	117586522	A	G	0.287105	0.0585823	0.0162592	9.5409e-07	0.00290712	24.0187
Dodecanedioate levels	rs148536062	4	56465194	C	G	-0.291786	0.0623865	0.0145678	2.91002e-06	0.00264834	21.875
Dodecanedioate levels	rs192475369	9	33552509	T	A	0.269888	0.0575722	0.0167687	2.76128e-06	0.0026605	21.9756
Dodecanedioate levels	rs2351032	1	77423138	A	G	-0.0714967	0.0151331	0.478607	2.3065e-06	0.00270221	22.3211
Dodecanedioate levels	rs3123536	1	212636264	T	C	0.126379	0.0245728	0.89625	2.7033e-07	0.00320056	26.4509
Dodecanedioate levels	rs4660978	1	46930626	C	G	0.136271	0.0185101	0.791893	1.81245e-13	0.00653611	54.1988
Dodecanedioate levels	rs6024739	20	56264559	C	T	-0.082091	0.0179227	0.756911	4.64338e-06	0.00254014	20.979
Dodecanedioate levels	rs73135319	4	46491749	T	C	0.0978948	0.0212543	0.145563	4.10725e-06	0.00256854	21.2141
Dodecanedioate levels	rs75648263	4	111550690	A	T	-0.15344	0.0325258	0.0564846	2.38773e-06	0.00269419	22.2547
Dodecanedioate levels	rs79949294	14	54089161	T	G	-0.3048	0.0618631	0.014638	8.34987e-07	0.0029381	24.2754
Dodecanedioate levels	rs80102840	3	30613380	A	G	-0.270487	0.0576409	0.0173319	2.69718e-06	0.00266594	22.0207
Isobutyrylcarnitine (c4) levels	rs10999904	10	71591392	A	G	-0.119035	0.0260573	0.0978539	4.91885e-06	0.00252588	20.8685
Isobutyrylcarnitine (c4) levels	rs1171616	10	59708831	T	G	0.143846	0.0186464	0.769799	1.21539e-14	0.0071697	59.5121
Isobutyrylcarnitine (c4) levels	rs138449764	16	6491089	G	T	0.282029	0.061021	0.0162918	3.80354e-06	0.00258538	21.3614
Isobutyrylcarnitine (c4) levels	rs17419942	12	27866608	T	C	-0.174599	0.0372747	0.045358	2.81177e-06	0.00265534	21.9409
Isobutyrylcarnitine (c4) levels	rs191926926	5	89986641	T	C	-0.262519	0.0554772	0.0199167	2.22293e-06	0.00270978	22.392
Isobutyrylcarnitine (c4) levels	rs192049058	3	136723542	A	C	-0.0881467	0.0182397	0.223096	1.34712e-06	0.00282597	23.3548
Isobutyrylcarnitine (c4) levels	rs28504259	4	88314718	G	C	0.106097	0.0163475	0.352048	8.57719e-11	0.00508522	42.1215
Isobutyrylcarnitine (c4) levels	rs2938016	10	11315304	A	G	-0.100863	0.0220059	0.14177	4.57318e-06	0.00254273	21.008
Isobutyrylcarnitine (c4) levels	rs4076181	11	11560975	T	C	0.0865338	0.0181584	0.249242	1.88381e-06	0.00274816	22.71
Isobutyrylcarnitine (c4) levels	rs4350602	17	75359688	T	C	0.101579	0.0173281	0.7305	4.57168e-09	0.00415259	34.3642
Isobutyrylcarnitine (c4) levels	rs58452291	16	71516833	A	G	-0.0810424	0.017104	0.283074	2.1561e-06	0.00271686	22.4507
Isobutyrylcarnitine (c4) levels	rs662138	6	160143444	G	C	-0.426307	0.0197773	0.174911	4.72082e-103	0.0533716	464.634
Isobutyrylcarnitine (c4) levels	rs7111570	11	134271204	T	C	0.775156	0.0463532	0.0276081	8.94066e-63	0.0328206	279.653
Isobutyrylcarnitine (c4) levels	rs72758669	5	43528755	C	G	0.221719	0.0459139	0.0289582	1.37207e-06	0.0028217	23.3194
Isobutyrylcarnitine (c4) levels	rs72778532	5	82287036	T	C	0.141234	0.0299006	0.0692925	2.31889e-06	0.00270001	22.311
Isobutyrylcarnitine (c4) levels	rs73212370	8	13974211	T	G	-0.152833	0.0330324	0.0582117	3.71425e-06	0.00259088	21.4069
Isobutyrylcarnitine (c4) levels	rs76370801	10	21531418	T	A	0.137578	0.0291995	0.0750183	2.45692e-06	0.00268657	22.1997
Isobutyrylcarnitine (c4) levels	rs7759074	6	159867833	C	A	-0.100958	0.0204135	0.829783	7.58954e-07	0.00295924	24.4594
Isobutyrylcarnitine (c4) levels	rs79495512	15	76199996	C	T	0.139457	0.0271292	0.0877236	2.74045e-07	0.00319622	26.4245
Isobutyrylcarnitine (c4) levels	rs80254170	6	160093251	G	A	-0.397805	0.0286752	0.074915	9.26033e-44	0.0228203	192.454
3-methylxanthine levels	rs111796206	11	134147737	T	C	-0.115436	0.0238656	0.123086	1.31866e-06	0.00288609	23.3958
3-methylxanthine levels	rs116892987	6	102527357	A	G	-0.365035	0.0708699	0.0123327	2.59412e-07	0.00327152	26.5305
3-methylxanthine levels	rs12627283	21	38830424	A	G	0.079183	0.0166425	0.336232	1.95645e-06	0.0027928	22.6374
3-methylxanthine levels	rs139776	22	24917479	T	C	-0.0806676	0.0169773	0.331781	2.01912e-06	0.00278533	22.5767
3-methylxanthine levels	rs180747702	6	144118592	T	C	-0.349902	0.0748375	0.0109154	2.93244e-06	0.00269717	21.8602
3-methylxanthine levels	rs34180124	15	41908697	A	T	-0.182911	0.0386325	0.0414807	2.19435e-06	0.00276566	22.4168
3-methylxanthine levels	rs4510117	18	76705747	G	A	-0.0996801	0.0197508	0.810751	4.49036e-07	0.00314129	25.4711
3-methylxanthine levels	rs56113850	19	40847202	C	T	0.102938	0.0155847	0.577247	3.97426e-11	0.00536839	43.6269
3-methylxanthine levels	rs7485338	12	71346172	A	G	-0.0807483	0.0175523	0.685902	4.21604e-06	0.0026115	21.164
3-methylxanthine levels	rs78785915	16	78772122	G	A	-0.185265	0.0341153	0.0564376	5.61823e-08	0.00363525	29.4909
3-methylxanthine levels	rs78937667	11	7329252	C	T	-0.191969	0.0373094	0.0456077	2.67058e-07	0.00326462	26.4744
3-methylxanthine levels	rs79149266	1	11429183	T	A	0.325032	0.0696894	0.0126441	3.10111e-06	0.00268398	21.753
3-methylxanthine levels	rs79654336	12	26170389	A	G	-0.169477	0.0363027	0.047504	3.03503e-06	0.00268907	21.7943
3-hydroxylaurate levels	rs117822743	7	158119914	T	C	0.265639	0.057062	0.0177088	3.23549e-06	0.00263462	21.6715
3-hydroxylaurate levels	rs144872231	15	86859213	T	C	-0.340328	0.0660982	0.0131837	2.62127e-07	0.00322099	26.5104
3-hydroxylaurate levels	rs1500511	5	17378659	T	C	-0.079424	0.0155803	0.403034	3.43741e-07	0.00315757	25.9867
3-hydroxylaurate levels	rs6795560	3	14791567	T	C	-0.201114	0.0429259	0.0316332	2.79774e-06	0.00266845	21.9506
3-hydroxylaurate levels	rs78085499	1	175877423	T	C	-0.214162	0.0459171	0.0269545	3.09984e-06	0.0026446	21.7538
3-hydroxylaurate levels	rs78283788	7	146860036	C	A	0.300773	0.0637358	0.0142139	2.36933e-06	0.00270712	22.2695
Pyridoxate levels	rs10769857	11	7959165	G	A	-0.0734024	0.0158516	0.372713	3.64607e-06	0.00264446	21.4424
Pyridoxate levels	rs12651574	4	44264328	T	A	0.0930846	0.0196272	0.19316	2.10945e-06	0.00277361	22.4926
Pyridoxate levels	rs139624237	17	63202284	A	G	-0.247876	0.0530119	0.0210683	2.92725e-06	0.00269626	21.8636
Pyridoxate levels	rs147773070	7	27411552	G	A	0.278218	0.0582232	0.0174281	1.76622e-06	0.00281557	22.8338
Pyridoxate levels	rs149053219	13	34656395	A	G	0.359193	0.0742272	0.0109129	1.30424e-06	0.00288726	23.4169
Pyridoxate levels	rs181087352	14	48584341	A	T	0.235882	0.050981	0.0230128	3.71262e-06	0.0026402	21.4078
Pyridoxate levels	rs61577547	7	11785794	T	C	0.241647	0.0488327	0.025296	7.48013e-07	0.00301885	24.4873
Pyridoxate levels	rs780598	1	4452045	A	G	-0.112598	0.0237533	0.120056	2.13418e-06	0.0027709	22.4705
Pyridoxate levels	rs7918084	10	92669710	T	C	0.0720526	0.0155056	0.554942	3.37002e-06	0.00266303	21.5935
Pyridoxate levels	rs79879497	11	95387605	C	T	0.343209	0.0685362	0.0127475	5.50831e-07	0.00309133	25.0771
5-hydroxyhexanoate levels	rs112156059	14	97621652	G	A	0.267691	0.0578881	0.0208245	3.75897e-06	0.0030049	21.384
5-hydroxyhexanoate levels	rs1323009	1	188035902	A	G	0.262208	0.0512087	0.0260931	3.04937e-07	0.00368171	26.2183
5-hydroxyhexanoate levels	rs148641172	18	12835479	A	G	0.256697	0.0561793	0.0226241	4.89502e-06	0.002934	20.878
5-hydroxyhexanoate levels	rs192540541	11	33419883	C	T	0.217928	0.0475352	0.0314591	4.54955e-06	0.00295365	21.0182
5-hydroxyhexanoate levels	rs34321271	2	121871958	T	C	0.127946	0.0259802	0.115799	8.44664e-07	0.0034067	24.2532
5-hydroxyhexanoate levels	rs36043527	2	12981020	C	T	-0.0889066	0.0180678	0.326017	8.62225e-07	0.00340115	24.2135
5-hydroxyhexanoate levels	rs67816826	3	181757516	T	C	0.159531	0.0335054	0.0697744	1.92303e-06	0.0031851	22.6705
5-hydroxyhexanoate levels	rs7136437	12	25943988	A	G	0.0830624	0.0181434	0.674274	4.69215e-06	0.00294536	20.9591
5-hydroxyhexanoate levels	rs73232175	4	41320349	G	A	0.243472	0.0532321	0.024197	4.78987e-06	0.00293981	20.9195
5-hydroxyhexanoate levels	rs74891946	16	71924122	G	C	-0.12874	0.0275549	0.0993767	2.98107e-06	0.00306721	21.8288
Gamma-glutamylvaline levels	rs10982103	9	114209860	G	C	-0.252349	0.0524762	0.0212088	1.51813e-06	0.00282006	23.1248
Gamma-glutamylvaline levels	rs190099951	12	15809546	G	T	0.257515	0.055444	0.0186663	3.40743e-06	0.00263122	21.5723
Gamma-glutamylvaline levels	rs190374566	7	132915956	A	T	-0.117997	0.0256883	0.0951195	4.36082e-06	0.0025737	21.0995
Gamma-glutamylvaline levels	rs2169784	19	53386907	G	C	0.0801118	0.0166361	0.714498	1.46805e-06	0.00282791	23.1894
Gamma-glutamylvaline levels	rs34111586	14	44646574	C	T	-0.100291	0.0219644	0.13561	4.96929e-06	0.00254323	20.849
Gamma-glutamylvaline levels	rs3755840	4	5708742	C	T	-0.144666	0.0298356	0.0679522	1.24223e-06	0.00286697	23.5106
Gamma-glutamylvaline levels	rs60482625	19	1783028	C	T	0.170607	0.0362727	0.0440024	2.55778e-06	0.00269815	22.1225
Gamma-glutamylvaline levels	rs62497379	8	12638477	A	G	0.221299	0.0462149	0.0292734	1.68042e-06	0.00279631	22.9295
Gamma-glutamylvaline levels	rs6930584	6	89973842	A	G	0.0867954	0.0188615	0.201262	4.1903e-06	0.002583	21.1759
Gamma-glutamylvaline levels	rs77864761	9	36573937	T	C	-0.226865	0.0450862	0.028512	4.85886e-07	0.00308682	25.3191
Gamma-glutamylvaline levels	rs78873744	1	183135970	A	G	-0.233028	0.0499864	0.0231946	3.13409e-06	0.00265073	21.7326
Gamma-glutamylvaline levels	rs78981419	12	72642415	G	A	-0.269883	0.0585437	0.0167156	4.02783e-06	0.00259221	21.2516
Gamma-glutamylvaline levels	rs8051286	16	52515759	A	G	-0.103275	0.0210545	0.153783	9.337e-07	0.0029338	24.0603
3-hydroxysebacate levels	rs10028378	4	163861080	G	T	0.0996459	0.0214694	0.825977	3.46238e-06	0.00293302	21.5417
3-hydroxysebacate levels	rs1126742	1	46932824	G	A	-0.251503	0.023906	0.125154	6.95003e-26	0.0148891	110.681
3-hydroxysebacate levels	rs113017771	19	1719642	C	G	0.392351	0.0797938	0.010011	8.78543e-07	0.00329072	24.1775
3-hydroxysebacate levels	rs1153602	3	25529661	A	T	-0.0812575	0.0167246	0.336326	1.18251e-06	0.00321313	23.6056
3-hydroxysebacate levels	rs150942244	12	128293491	T	C	0.265696	0.0565046	0.02	2.57372e-06	0.00301026	22.1107
3-hydroxysebacate levels	rs6668000	1	110464247	A	G	0.0781327	0.0167975	0.630499	3.29629e-06	0.00294582	21.636
3-hydroxysebacate levels	rs72817577	5	165160204	T	C	-0.235596	0.047502	0.0282864	7.0599e-07	0.00334785	24.5987
3-hydroxysebacate levels	rs7542137	1	151896416	T	C	0.103358	0.0161578	0.603252	1.58688e-10	0.00555667	40.9189
Propionylglycine levels	rs1047891	2	210675783	A	C	0.358921	0.0172869	0.320777	9.42979e-96	0.0556952	431.086
Propionylglycine levels	rs10502723	18	39318408	C	A	-0.107673	0.0216146	0.171601	6.30866e-07	0.00338368	24.8153
Propionylglycine levels	rs117262899	7	1791994	C	T	-0.349129	0.0751643	0.0120258	3.40279e-06	0.00294314	21.5749
Propionylglycine levels	rs139058708	12	4181643	A	G	0.336758	0.0732119	0.0129933	4.22937e-06	0.00288642	21.1579
Propionylglycine levels	rs149451223	16	8785345	A	G	-0.138044	0.0299966	0.0821394	4.18492e-06	0.00288919	21.1783
Propionylglycine levels	rs34312136	9	134377610	C	T	-0.0785527	0.0168524	0.387268	3.14332e-06	0.00296382	21.7269
Propionylglycine levels	rs568861	11	58704390	C	T	0.3317	0.072081	0.986788	4.18904e-06	0.00288892	21.1763
Propionylglycine levels	rs79939937	1	167438834	C	G	0.26313	0.0573583	0.0204935	4.48635e-06	0.00287106	21.045
Butyrylglycine levels	rs1047891	2	210675783	A	C	0.297264	0.0190512	0.32329	6.89919e-55	0.0387349	243.467
Butyrylglycine levels	rs10774580	12	121038620	G	A	-0.10246	0.0182646	0.605206	2.02565e-08	0.00518145	31.4694
Butyrylglycine levels	rs12929740	16	8490729	T	C	0.214946	0.0443435	0.0433584	1.2515e-06	0.00387376	23.4963
Butyrylglycine levels	rs147915227	7	44545029	A	G	-0.391634	0.0822557	0.0119405	1.92469e-06	0.00373785	22.6688
Butyrylglycine levels	rs189290350	5	76580207	T	C	0.311355	0.0608689	0.0222776	3.13447e-07	0.00431185	26.165
Butyrylglycine levels	rs2014355	12	120737721	C	T	0.557922	0.0183717	0.294337	1e-200	0.132426	922.249
Butyrylglycine levels	rs35220549	22	49666168	G	A	0.149373	0.0319249	0.0869925	2.8845e-06	0.00361022	21.892
Butyrylglycine levels	rs7589705	2	50868364	G	T	-0.210638	0.0441862	0.956957	1.86945e-06	0.00374705	22.7248
Butyrylglycine levels	rs973080	5	32749318	T	A	-0.099258	0.0203566	0.280402	1.08273e-06	0.00391953	23.775
Pro-hydroxy-pro levels	rs10096113	8	14954793	C	T	0.0885937	0.0178977	0.250652	7.42106e-07	0.00297704	24.5025
Pro-hydroxy-pro levels	rs10852553	16	56791754	A	G	-0.0971861	0.0207004	0.163893	2.66754e-06	0.00267889	22.042
Pro-hydroxy-pro levels	rs111891663	8	69629234	A	G	-0.139178	0.030406	0.0681316	4.71015e-06	0.00254673	20.9519
Pro-hydroxy-pro levels	rs116851649	19	42942702	C	T	0.130262	0.0252503	0.112702	2.48503e-07	0.00323269	26.6135
Pro-hydroxy-pro levels	rs12093576	1	243492595	T	C	0.0734065	0.0156805	0.56731	2.84928e-06	0.00266354	21.9154
Pro-hydroxy-pro levels	rs141240026	10	103843950	A	C	0.34605	0.0713594	0.0116891	1.23844e-06	0.0028576	23.5166
Pro-hydroxy-pro levels	rs143638473	8	38696417	G	A	-0.357752	0.0752802	0.0104485	2.01145e-06	0.00274459	22.5841
Pro-hydroxy-pro levels	rs16851395	3	105654364	C	T	0.326104	0.0692775	0.0122636	2.51129e-06	0.00269293	22.1579
Pro-hydroxy-pro levels	rs60037927	1	77171394	A	G	-0.127713	0.0272681	0.0919234	2.81874e-06	0.00266606	21.9362
Pro-hydroxy-pro levels	rs6085145	20	5399345	A	G	0.0820237	0.0179126	0.715377	4.6695e-06	0.00254872	20.9682
Pro-hydroxy-pro levels	rs62316592	4	137090518	C	A	0.24215	0.0441591	0.0310025	4.16783e-08	0.00365097	30.0697
Pro-hydroxy-pro levels	rs7519829	1	109777868	A	G	-0.0852373	0.0185522	0.223582	4.33887e-06	0.00256579	21.109
Pro-hydroxy-pro levels	rs9531672	13	84917329	T	C	0.0955339	0.0204058	0.827297	2.84511e-06	0.0026639	21.9183
Propionylcarnitine (c3) levels	rs11067600	12	115439972	C	T	-0.258604	0.0558458	0.0181576	3.64464e-06	0.00258587	21.4432
Propionylcarnitine (c3) levels	rs113625841	6	112070019	A	G	0.0781236	0.0169236	0.257438	3.90754e-06	0.00256982	21.3098
Propionylcarnitine (c3) levels	rs149413352	13	100478057	A	C	0.690166	0.0725034	0.0106305	1.74723e-21	0.0108368	90.613
Propionylcarnitine (c3) levels	rs272863	5	132347959	A	G	-0.143665	0.0152431	0.626528	4.30381e-21	0.0106257	88.8291
Propionylcarnitine (c3) levels	rs4363195	8	13298748	C	T	0.0718604	0.0150507	0.550206	1.80104e-06	0.00274861	22.7964
Propionylcarnitine (c3) levels	rs59871056	17	46761320	T	G	0.259816	0.0563606	0.0175545	4.02879e-06	0.00256276	21.2511
Propionylcarnitine (c3) levels	rs662138	6	160143444	G	C	-0.164279	0.0194955	0.175208	3.56065e-17	0.00851187	71.006
Propionylcarnitine (c3) levels	rs77010315	5	151343594	A	C	-0.319746	0.067692	0.0121582	2.31771e-06	0.00269034	22.3118
Propionylcarnitine (c3) levels	rs78802404	21	41817942	A	T	0.327065	0.0650655	0.0130719	4.98984e-07	0.00304568	25.2678
Propionylcarnitine (c3) levels	rs80254170	6	160093251	G	A	-0.151829	0.0278247	0.0753085	4.85248e-08	0.00358699	29.7748
Adrenate (22:4n6) levels	rs117756469	8	38084362	T	C	0.226212	0.0479432	0.0249637	2.37798e-06	0.00268249	22.2627
Adrenate (22:4n6) levels	rs118125312	18	67385308	A	G	0.346889	0.0713803	0.0112659	1.17548e-06	0.00284521	23.617
Adrenate (22:4n6) levels	rs1418573	6	51486330	G	A	0.0818852	0.0174648	0.73084	2.75094e-06	0.00264886	21.9828
Adrenate (22:4n6) levels	rs142156573	1	8849188	C	A	-0.313463	0.0647374	0.0143033	1.28496e-06	0.00282462	23.4456
Adrenate (22:4n6) levels	rs147004933	20	18018930	T	G	0.348982	0.0757881	0.0100998	4.13061e-06	0.00255517	21.2033
Adrenate (22:4n6) levels	rs174546	11	61802358	T	C	-0.182852	0.0159898	0.339156	2.77835e-30	0.0155537	130.772
Adrenate (22:4n6) levels	rs55875221	11	97649939	G	A	0.0752803	0.0159619	0.38747	2.40244e-06	0.00268012	22.243
Adrenate (22:4n6) levels	rs75198642	7	89354866	T	G	-0.144996	0.0287632	0.0752072	4.63043e-07	0.00306079	25.4119
Adrenate (22:4n6) levels	rs9807638	18	59939466	G	A	0.0804403	0.0170804	0.30377	2.48318e-06	0.00267249	22.1795
Docosatrienoate (22:3n3) levels	rs12191730	6	42712474	A	G	-0.390641	0.0839385	0.010694	3.25726e-06	0.00331647	21.6587
Docosatrienoate (22:3n3) levels	rs1331432	9	86545717	T	C	-0.0945744	0.0201894	0.749256	2.8083e-06	0.00335989	21.9432
Docosatrienoate (22:3n3) levels	rs149314501	2	28957762	C	T	-0.407226	0.084849	0.0106795	1.59123e-06	0.00352638	23.0344
Docosatrienoate (22:3n3) levels	rs17821152	2	108290039	G	A	-0.082568	0.0176805	0.502	3.01211e-06	0.00333939	21.8089
Docosatrienoate (22:3n3) levels	rs2912547	17	55753349	T	G	0.102133	0.0223693	0.812865	4.97632e-06	0.00319245	20.8462
Docosatrienoate (22:3n3) levels	rs4790506	17	3515164	G	A	-0.103272	0.0226087	0.817557	4.92851e-06	0.00319529	20.8648
Docosatrienoate (22:3n3) levels	rs56281468	3	13262919	C	G	0.122099	0.0252374	0.138067	1.31154e-06	0.00358312	23.4064
Docosatrienoate (22:3n3) levels	rs61897793	11	61831875	A	G	0.279215	0.0213512	0.202784	4.44097e-39	0.0256009	171.014
Docosatrienoate (22:3n3) levels	rs73179662	8	4794776	A	G	-0.178487	0.0389162	0.0503077	4.50841e-06	0.00322134	21.0355
Docosatrienoate (22:3n3) levels	rs7874009	9	123487532	T	C	-0.169232	0.0369981	0.0589819	4.78344e-06	0.00320404	20.9221
Docosadienoate (22:2n6) levels	rs11051139	12	30885715	A	G	0.180811	0.0385142	0.0419542	2.67064e-06	0.00266052	22.0398
Docosadienoate (22:2n6) levels	rs111949383	19	56248371	G	C	-0.161136	0.0319426	0.0607414	4.54581e-07	0.0030706	25.4475
Docosadienoate (22:2n6) levels	rs116530753	4	156785921	A	G	-0.169616	0.0352489	0.0502242	1.49457e-06	0.00279474	23.1549
Docosadienoate (22:2n6) levels	rs118125312	18	67385308	A	G	0.331737	0.0714648	0.0113471	3.45112e-06	0.00260128	21.5478
Docosadienoate (22:2n6) levels	rs72609841	8	122978585	T	C	0.0895899	0.0194533	0.196318	4.11696e-06	0.00256055	21.2096
Docosadienoate (22:2n6) levels	rs79373650	19	14266923	G	A	-0.226753	0.0465248	0.0273807	1.09469e-06	0.00286685	23.754
Docosadienoate (22:2n6) levels	rs9853845	3	183360291	G	A	0.161317	0.0348424	0.0509605	3.65862e-06	0.00258782	21.436
3-carboxy-4-methyl-5-propyl-2-furanpropanoate (cmpf) levels	rs117706414	16	77904506	A	G	0.301408	0.0614496	0.0150818	9.34417e-07	0.00290141	24.0587
3-carboxy-4-methyl-5-propyl-2-furanpropanoate (cmpf) levels	rs12616476	2	76490429	G	A	0.0788537	0.0165413	0.293141	1.86901e-06	0.00274102	22.7251
3-carboxy-4-methyl-5-propyl-2-furanpropanoate (cmpf) levels	rs140080167	8	65246758	T	G	-0.220911	0.0464445	0.0271191	1.97026e-06	0.00272885	22.6238
3-carboxy-4-methyl-5-propyl-2-furanpropanoate (cmpf) levels	rs17427882	7	27186810	T	G	0.291915	0.0633237	0.0142978	4.02886e-06	0.00256369	21.251
3-carboxy-4-methyl-5-propyl-2-furanpropanoate (cmpf) levels	rs2328895	6	25801855	T	C	-0.101977	0.0150763	0.555367	1.34154e-11	0.00550323	45.7525
3-carboxy-4-methyl-5-propyl-2-furanpropanoate (cmpf) levels	rs4273331	3	28355105	C	T	-0.0799366	0.0172524	0.252126	3.5977e-06	0.0025898	21.468
3-carboxy-4-methyl-5-propyl-2-furanpropanoate (cmpf) levels	rs7039675	9	2278436	T	C	0.105252	0.0223436	0.862262	2.4696e-06	0.00267664	22.1899
Docosapentaenoate n3 DPA; 22:5n3 levels	rs112061817	4	4829724	T	C	-0.332497	0.0724645	0.0104772	4.46642e-06	0.00253564	21.0535
Docosapentaenoate n3 DPA; 22:5n3 levels	rs116530753	4	156785921	A	G	-0.162688	0.0340168	0.0502236	1.73049e-06	0.00275417	22.8731
Docosapentaenoate n3 DPA; 22:5n3 levels	rs150012979	18	3881693	T	C	0.28069	0.0596515	0.0156951	2.53259e-06	0.00266635	22.1417
Docosapentaenoate n3 DPA; 22:5n3 levels	rs150941261	10	129642407	C	T	-0.30444	0.0654649	0.0123977	3.31257e-06	0.00260447	21.6265
Docosapentaenoate n3 DPA; 22:5n3 levels	rs2635038	1	164760197	C	T	-0.0696827	0.0151911	0.514184	4.49515e-06	0.00253416	21.0412
Docosapentaenoate n3 DPA; 22:5n3 levels	rs55823596	3	47758541	G	A	0.0752674	0.0160031	0.316322	2.55997e-06	0.00266386	22.121
Docosapentaenoate n3 DPA; 22:5n3 levels	rs61959375	13	88151149	G	A	0.171162	0.0336993	0.0502003	3.79224e-07	0.00310518	25.7972
Docosapentaenoate n3 DPA; 22:5n3 levels	rs73045049	7	2658714	A	G	-0.195027	0.0402596	0.0351789	1.27104e-06	0.00282544	23.4666
Docosapentaenoate n3 DPA; 22:5n3 levels	rs77207094	5	11520799	C	T	-0.257172	0.0549006	0.0186103	2.80888e-06	0.00264246	21.9429
Docosapentaenoate n3 DPA; 22:5n3 levels	rs79715983	9	14170637	C	T	0.106721	0.0228193	0.11764	2.91426e-06	0.00263399	21.8723
3-hydroxy-2-ethylpropionate levels	rs10136501	14	102131653	C	A	0.128358	0.0271247	0.0866886	2.22153e-06	0.00271157	22.3932
3-hydroxy-2-ethylpropionate levels	rs10786187	10	95096253	G	A	0.129488	0.0154587	0.558642	5.45942e-17	0.0084472	70.1638
3-hydroxy-2-ethylpropionate levels	rs10820721	9	104751842	A	G	-0.120348	0.0186145	0.208868	1.01094e-10	0.00504964	41.7999
3-hydroxy-2-ethylpropionate levels	rs10877079	12	58168969	G	A	0.0716767	0.0153618	0.55432	3.07245e-06	0.00263639	21.7707
3-hydroxy-2-ethylpropionate levels	rs113119256	2	14200625	C	T	0.145624	0.0310058	0.0649795	2.64433e-06	0.00267117	22.0587
3-hydroxy-2-ethylpropionate levels	rs116213334	1	209206845	T	C	0.225706	0.0486452	0.0243651	3.48669e-06	0.00260709	21.5281
3-hydroxy-2-ethylpropionate levels	rs12442883	15	89525156	G	C	-0.248507	0.0517826	0.0218298	1.59419e-06	0.00278856	23.0308
3-hydroxy-2-ethylpropionate levels	rs12911273	15	98752421	T	C	-0.077145	0.0160613	0.632688	1.56183e-06	0.00279333	23.0703
3-hydroxy-2-ethylpropionate levels	rs13003648	2	29660853	A	G	0.0837114	0.0159233	0.621183	1.46283e-07	0.0033445	27.6378
3-hydroxy-2-ethylpropionate levels	rs140665602	1	15404646	A	G	0.251618	0.0546998	0.0199731	4.22527e-06	0.0025626	21.1598
3-hydroxy-2-ethylpropionate levels	rs1414990	10	33497360	T	C	-0.0805112	0.0162976	0.668221	7.8093e-07	0.00295436	24.4042
3-hydroxy-2-ethylpropionate levels	rs186590722	1	77295201	A	G	0.276273	0.060106	0.0159154	4.29797e-06	0.00255866	21.1272
3-hydroxy-2-ethylpropionate levels	rs2620340	12	121853355	A	G	0.109402	0.0227771	0.874679	1.56199e-06	0.00279333	23.0703
3-hydroxy-2-ethylpropionate levels	rs6869328	5	81085345	C	A	0.135886	0.0288126	0.0751654	2.40285e-06	0.00269338	22.2425
3-hydroxy-2-ethylpropionate levels	rs7150815	14	74038784	A	G	-0.0772954	0.0151267	0.470184	3.22397e-07	0.0031603	26.1107
3-hydroxy-2-ethylpropionate levels	rs8106803	19	12538550	G	A	0.0818708	0.0174073	0.682238	2.56049e-06	0.00267864	22.1205
Myristoleate (14:1n5) levels	rs10164764	2	164605721	A	G	-0.173882	0.035576	0.0418385	1.02069e-06	0.00288621	23.8888
Myristoleate (14:1n5) levels	rs113020642	4	152333620	C	T	-0.210761	0.044548	0.0271161	2.23312e-06	0.0027048	22.3833
Myristoleate (14:1n5) levels	rs113915691	19	56248382	A	G	-0.142685	0.0291296	0.0626686	9.66861e-07	0.00289878	23.9932
Myristoleate (14:1n5) levels	rs180670669	12	70769855	A	G	0.150671	0.0289097	0.0648114	1.87049e-07	0.00328045	27.1627
Myristoleate (14:1n5) levels	rs2371397	7	144404409	A	G	-0.0705478	0.0147874	0.383953	1.83486e-06	0.00275027	22.7606
Myristoleate (14:1n5) levels	rs603424	10	100315722	A	G	-0.0971173	0.0185985	0.175518	1.7722e-07	0.00329301	27.267
Myristoleate (14:1n5) levels	rs74359901	4	163033822	T	A	0.167804	0.0338264	0.0501243	7.02277e-07	0.00297295	24.6089
Myristoleate (14:1n5) levels	rs8024577	15	52191180	T	C	-0.0687812	0.0146636	0.655638	2.72394e-06	0.00265883	22.0018
10-undecenoate (11:1n1) levels	rs1057868	7	75985688	T	C	-0.0861901	0.0171051	0.282001	4.68329e-07	0.00307148	25.39
10-undecenoate (11:1n1) levels	rs1126742	1	46932824	G	A	0.46696	0.0223104	0.130815	2.84601e-97	0.0504744	438.071
10-undecenoate (11:1n1) levels	rs17103464	1	47561947	A	G	0.223738	0.04162	0.0345561	7.62691e-08	0.00349442	28.8985
10-undecenoate (11:1n1) levels	rs1825063	17	35173190	G	A	0.0763992	0.0161662	0.644698	2.29146e-06	0.00270275	22.3338
10-undecenoate (11:1n1) levels	rs187480892	1	75197642	T	G	-0.3995	0.0751295	0.010507	1.05215e-07	0.00341936	28.2756
10-undecenoate (11:1n1) levels	rs62015210	16	6410008	C	T	-0.341229	0.0745449	0.0106994	4.70593e-06	0.00253614	20.9535
10-undecenoate (11:1n1) levels	rs7032874	9	5373793	A	G	-0.0835097	0.017416	0.283639	1.6268e-06	0.00278219	22.992
10-undecenoate (11:1n1) levels	rs72694660	1	112030726	T	C	0.166571	0.0326092	0.0596705	3.25426e-07	0.00315621	26.0927
1-methyl-4-imidazoleacetate levels	rs10774021	12	240132	T	C	0.359328	0.0151076	0.651121	4.82028e-125	0.0653716	565.706
1-methyl-4-imidazoleacetate levels	rs112393335	1	245811013	A	C	-0.148838	0.0318409	0.0571376	2.94797e-06	0.00269429	21.8503
1-methyl-4-imidazoleacetate levels	rs115425972	4	77588429	C	T	0.21354	0.0466695	0.0248732	4.74913e-06	0.00258183	20.9359
1-methyl-4-imidazoleacetate levels	rs117081362	17	83063492	A	G	-0.302555	0.0646373	0.0130527	2.85755e-06	0.00270163	21.91
1-methyl-4-imidazoleacetate levels	rs117236919	17	70001741	T	C	-0.202169	0.0431585	0.0318176	2.80867e-06	0.00270569	21.943
1-methyl-4-imidazoleacetate levels	rs11739255	5	180460237	C	T	-0.075914	0.0165727	0.27022	4.63512e-06	0.00258756	20.9825
1-methyl-4-imidazoleacetate levels	rs1316571	13	67746586	T	C	-0.102188	0.0212446	0.14084	1.50858e-06	0.00285247	23.1368
1-methyl-4-imidazoleacetate levels	rs17473790	9	2335725	T	C	0.152767	0.0319282	0.0571356	1.71232e-06	0.00282255	22.8934
1-methyl-4-imidazoleacetate levels	rs2205260	8	115947612	C	A	0.0996474	0.0199081	0.837202	5.57538e-07	0.00308808	25.0537
1-methyl-4-imidazoleacetate levels	rs492233	6	152431177	A	C	0.0767916	0.0154938	0.355262	7.18625e-07	0.00302798	24.5647
1-methyl-4-imidazoleacetate levels	rs56169018	3	157829313	C	T	0.177083	0.0385566	0.0377979	4.37315e-06	0.00260126	21.0939
1-methyl-4-imidazoleacetate levels	rs641783	1	207866357	A	G	-0.146799	0.0295816	0.0658564	6.95857e-07	0.00303558	24.6265
1-methyl-4-imidazoleacetate levels	rs72936464	18	9475163	C	A	0.150549	0.0327282	0.0557702	4.22537e-06	0.00260937	21.1598
1-methyl-4-imidazoleacetate levels	rs73069516	20	9991466	G	T	0.236109	0.0497733	0.0220278	2.09865e-06	0.0027745	22.5026
1-methyl-4-imidazoleacetate levels	rs79508881	2	46043968	C	T	0.26177	0.0565938	0.0172798	3.73858e-06	0.00263824	21.3945
Sebacate (C10-DC) levels	rs1126743	1	46930301	A	G	0.153817	0.0190909	0.794552	7.81372e-16	0.00812583	64.9166
Sebacate (C10-DC) levels	rs12094842	1	75783905	A	G	-0.0796564	0.0163893	0.311303	1.17228e-06	0.00297224	23.6222
Sebacate (C10-DC) levels	rs1454534	2	220365468	C	A	0.0753708	0.0157966	0.378885	1.83004e-06	0.00286476	22.7656
Sebacate (C10-DC) levels	rs193055818	14	28125831	T	C	0.28144	0.0582096	0.0176516	1.33181e-06	0.00294143	23.3767
Sebacate (C10-DC) levels	rs6563953	16	83625281	G	C	0.113356	0.0240363	0.116309	2.40503e-06	0.00279893	22.241
Sebacate (C10-DC) levels	rs67920180	16	48881435	T	G	0.112669	0.0214248	0.148467	1.44996e-07	0.00347791	27.6551
Sebacate (C10-DC) levels	rs76146586	13	96560843	C	T	0.223508	0.0479735	0.0258359	3.1776e-06	0.00273181	21.7062
Tauro-beta-muricholate levels	rs114721503	5	152058198	A	G	0.442318	0.0950716	0.0120586	3.27979e-06	0.00462447	21.6455
Tauro-beta-muricholate levels	rs114775931	4	67590286	C	T	0.433308	0.0843464	0.0151711	2.78792e-07	0.00563267	26.3913
Tauro-beta-muricholate levels	rs142892118	4	4101254	T	C	0.471473	0.102514	0.0103381	4.24309e-06	0.00451947	21.1518
Tauro-beta-muricholate levels	rs148982377	7	99477415	C	T	0.932061	0.0459439	0.0497845	1.67787e-91	0.0811665	411.56
Tauro-beta-muricholate levels	rs28876163	19	24013356	A	C	-0.104451	0.0223458	0.314546	2.94943e-06	0.00466776	21.8491
Tauro-beta-muricholate levels	rs4808888	19	18964724	A	G	0.0989627	0.0215032	0.385654	4.17973e-06	0.00452558	21.1805
Tauro-beta-muricholate levels	rs62471929	7	99676693	G	A	-0.27241	0.050587	0.0443679	7.24532e-08	0.00618559	28.998
Tauro-beta-muricholate levels	rs6491848	13	104397184	T	C	-0.106521	0.021857	0.347037	1.09602e-06	0.00507211	23.7514
Tauro-beta-muricholate levels	rs7122991	11	3531922	T	G	-0.118399	0.0251343	0.228854	2.46892e-06	0.0047403	22.1903
Tauro-beta-muricholate levels	rs76800580	5	73290818	T	C	0.308856	0.0672429	0.0237277	4.36614e-06	0.0045078	21.0969
Octanoylcarnitine (c8) levels	rs141882839	11	7573189	A	G	0.239946	0.0476951	0.0256989	4.88389e-07	0.00306805	25.3093
Octanoylcarnitine (c8) levels	rs147000073	5	151329150	G	C	-0.359069	0.0688869	0.0119903	1.86369e-07	0.00329281	27.1696
Octanoylcarnitine (c8) levels	rs149556176	1	74971148	C	T	0.456339	0.0631781	0.0143118	5.08358e-13	0.00630395	52.1725
Octanoylcarnitine (c8) levels	rs17843929	4	158715961	T	C	-0.190654	0.0168872	0.264688	1.47281e-29	0.0152621	127.461
Octanoylcarnitine (c8) levels	rs2062541	16	16033378	A	G	0.111613	0.0156895	0.611537	1.12819e-12	0.00611595	50.6071
Octanoylcarnitine (c8) levels	rs2185152	1	75758325	T	C	-0.390576	0.0155337	0.309031	1.65119e-139	0.0713861	632.21
Octanoylcarnitine (c8) levels	rs36012907	1	204619938	T	C	0.120965	0.0264889	0.0914758	4.95645e-06	0.00252935	20.8541
Stearidonate (18:4n3) levels	rs116530753	4	156785921	A	G	-0.173276	0.033427	0.0504314	2.1753e-07	0.00325122	26.8709
Stearidonate (18:4n3) levels	rs11715464	3	42868195	G	A	-0.073688	0.0151103	0.380985	1.07895e-06	0.00287855	23.7819
Stearidonate (18:4n3) levels	rs149489596	8	88744893	T	C	0.303992	0.0643741	0.0130803	2.33233e-06	0.00269964	22.2999
Stearidonate (18:4n3) levels	rs174535	11	61783884	C	T	-0.121249	0.0152747	0.344297	2.05559e-15	0.00759067	63.0102
Stearidonate (18:4n3) levels	rs6533441	4	109628763	A	C	0.0678851	0.0146386	0.523877	3.52806e-06	0.00260373	21.5055
Stearidonate (18:4n3) levels	rs7073253	10	128247852	C	T	-0.0873014	0.0186021	0.197986	2.69103e-06	0.00266647	22.0251
Stearidonate (18:4n3) levels	rs77207094	5	11520799	C	T	-0.280137	0.0539077	0.0187098	2.02966e-07	0.00326735	27.0047
Stearidonate (18:4n3) levels	rs79239522	9	116212135	G	C	-0.229895	0.0490407	0.0230141	2.7612e-06	0.00266052	21.9759
Stearidonate (18:4n3) levels	rs79373650	19	14266923	G	A	-0.203443	0.0441561	0.0274605	4.0781e-06	0.00257019	21.2278
Stearidonate (18:4n3) levels	rs80044222	3	73284174	A	G	-0.254444	0.0548434	0.0178007	3.49323e-06	0.00260604	21.5246
Stearidonate (18:4n3) levels	rs9555329	13	107218796	T	C	0.123034	0.0249179	0.0921516	7.9096e-07	0.00295068	24.3796
Stearidonate (18:4n3) levels	rs9956244	18	50669188	A	G	-0.0988432	0.0213019	0.135702	3.48233e-06	0.00260676	21.5306
Decanoylcarnitine (C10) levels	rs111262693	18	639341	T	G	0.135755	0.0286228	0.0769668	2.10676e-06	0.00272817	22.4951
Decanoylcarnitine (C10) levels	rs141882839	11	7573189	A	G	0.223894	0.047809	0.0257631	2.82581e-06	0.00265998	21.9314
Decanoylcarnitine (C10) levels	rs149556176	1	74971148	C	T	0.327707	0.0632249	0.0144354	2.18115e-07	0.00325648	26.8655
Decanoylcarnitine (C10) levels	rs17843966	4	158708662	C	A	-0.186164	0.0169504	0.264448	4.62169e-28	0.014457	120.623
Decanoylcarnitine (C10) levels	rs2062541	16	16033378	A	G	0.0979324	0.0157383	0.61116	4.89151e-10	0.00468669	38.7202
Decanoylcarnitine (C10) levels	rs2185152	1	75758325	T	C	-0.300268	0.0158298	0.308399	3.10461e-80	0.0419216	359.805
Decanoylcarnitine (C10) levels	rs2738576	16	78627286	C	A	-0.0916075	0.0185796	0.789562	8.2007e-07	0.00294766	24.3102
Decanoylcarnitine (C10) levels	rs75371468	16	71344803	A	G	-0.119908	0.0262304	0.0906767	4.84614e-06	0.00253486	20.8971
Decanoylcarnitine (C10) levels	rs8019784	14	46911508	C	T	0.0713703	0.0151271	0.534372	2.38139e-06	0.00269972	22.2599
5-dodecenoate (12:1n7) levels	rs113020642	4	152333620	C	T	-0.216838	0.0447137	0.0273938	1.2379e-06	0.00284387	23.5174
5-dodecenoate (12:1n7) levels	rs117917716	10	83106126	A	T	-0.315533	0.0594802	0.0143118	1.12764e-07	0.00340112	28.1413
5-dodecenoate (12:1n7) levels	rs1391967	3	1322878	G	A	-0.0884532	0.0183839	0.18724	1.49834e-06	0.00279957	23.15
5-dodecenoate (12:1n7) levels	rs180670669	12	70769855	A	G	0.136108	0.0291508	0.0650501	3.02517e-06	0.00263679	21.8005
5-dodecenoate (12:1n7) levels	rs2281810	13	42887507	G	A	0.0696478	0.0146727	0.522383	2.06706e-06	0.002725	22.5317
5-dodecenoate (12:1n7) levels	rs603424	10	100315722	A	G	-0.112258	0.018715	0.17585	1.9941e-09	0.00434431	35.9795
5-dodecenoate (12:1n7) levels	rs72696919	1	152048802	A	C	-0.0788912	0.0146939	0.401901	7.91804e-08	0.00348357	28.8259
N-acetylisoleucine levels	rs10895266	11	102157164	G	A	0.0775938	0.0167255	0.393384	3.49683e-06	0.00297171	21.5227
N-acetylisoleucine levels	rs11659228	18	25624032	A	T	-0.081376	0.0174501	0.336311	3.11115e-06	0.00300257	21.7469
N-acetylisoleucine levels	rs1598915	3	97386708	T	C	-0.151717	0.0323425	0.929067	2.71925e-06	0.0030381	22.005
N-acetylisoleucine levels	rs34942834	12	479769	A	G	0.172569	0.03677	0.0509426	2.68982e-06	0.00304101	22.0261
N-acetylisoleucine levels	rs4240247	4	38687569	T	C	-0.0963094	0.0206171	0.796162	2.99235e-06	0.00301283	21.8214
N-acetylisoleucine levels	rs4764714	12	102790747	T	A	0.0807437	0.0176271	0.355662	4.63526e-06	0.00289733	20.9824
N-acetylisoleucine levels	rs76884538	8	88640516	G	A	0.238241	0.0509955	0.0269403	2.98573e-06	0.00301343	21.8258
N-acetylisoleucine levels	rs79911842	5	164081657	C	A	0.314333	0.0686111	0.0144686	4.61948e-06	0.00289823	20.989
Campesterol levels	rs117240824	12	41090461	A	G	0.237643	0.0502309	0.0393468	2.23403e-06	0.00420693	22.3825
Campesterol levels	rs146184004	6	160345302	T	C	0.273034	0.0597706	0.0268848	4.92337e-06	0.00392319	20.8669
Campesterol levels	rs148164215	3	149480942	T	C	0.20557	0.0376801	0.0701439	4.87882e-08	0.00558664	29.7643
Campesterol levels	rs2076091	22	44537502	A	G	0.101023	0.0208707	0.309835	1.29569e-06	0.00440289	23.4297
Campesterol levels	rs217386	7	44561096	A	G	-0.0976217	0.0195163	0.41547	5.67231e-07	0.00470045	25.0206
Campesterol levels	rs2784545	13	54102493	G	C	-0.163066	0.0346432	0.0866157	2.51384e-06	0.00416453	22.156
Campesterol levels	rs28635242	4	32055156	C	T	-0.341633	0.0726603	0.0173624	2.5789e-06	0.00415532	22.1068
Campesterol levels	rs6730449	2	43787580	A	T	0.120577	0.0221323	0.261256	5.09331e-08	0.00557106	29.6808
Campesterol levels	rs75601171	11	113635829	A	G	0.109338	0.0229432	0.227587	1.88286e-06	0.0042684	22.7109
N-acetylthreonine levels	rs1047891	2	210675783	A	C	-0.0868764	0.0157328	0.308734	3.35196e-08	0.00369538	30.4924
N-acetylthreonine levels	rs10494405	1	163979236	C	T	0.098932	0.0203474	0.149426	1.16119e-06	0.00286737	23.6404
N-acetylthreonine levels	rs113859396	2	121298674	T	C	-0.335648	0.0670316	0.0118278	5.5195e-07	0.00304062	25.0732
N-acetylthreonine levels	rs11653803	17	35724105	G	T	-0.155333	0.0331428	0.0509938	2.77554e-06	0.00266481	21.9659
N-acetylthreonine levels	rs117770003	19	46085553	T	C	0.265569	0.0528032	0.0197853	4.92009e-07	0.00306744	25.295
N-acetylthreonine levels	rs149777477	18	76282390	T	C	0.25443	0.0539315	0.0184914	2.38587e-06	0.00269993	22.2562
N-acetylthreonine levels	rs35971116	12	59818447	G	A	-0.0863296	0.0174157	0.22823	7.15901e-07	0.00298	24.5718
N-acetylthreonine levels	rs61865625	10	132461024	T	C	0.159349	0.0305915	0.0595106	1.89924e-07	0.00328959	27.133
N-acetylthreonine levels	rs6500746	16	6063708	G	A	-0.0976411	0.0207598	0.856426	2.55885e-06	0.00268366	22.1217
N-acetylthreonine levels	rs75005790	3	6427950	G	C	0.100358	0.0210469	0.141361	1.85797e-06	0.00275806	22.7367
N-acetylthreonine levels	rs7654754	4	76488642	A	G	0.0788592	0.0144923	0.524242	5.28502e-08	0.00358876	29.6094
N-acetylthreonine levels	rs77924615	16	20381010	A	G	-0.0864041	0.0186939	0.192303	3.79987e-06	0.00259189	21.3633
N-acetylthreonine levels	rs78486246	6	15287617	A	C	0.273185	0.0586357	0.0153715	3.17727e-06	0.00263342	21.7065
1-oleoyl-GPC (18:1) levels	rs113829571	4	89514822	G	C	-0.338685	0.0708526	0.0119062	1.7518e-06	0.00276034	22.8497
1-oleoyl-GPC (18:1) levels	rs117109614	10	55978876	C	T	-0.297582	0.0644413	0.0142284	3.87694e-06	0.0025766	21.3248
1-oleoyl-GPC (18:1) levels	rs72815030	6	6123386	G	A	0.170281	0.0366056	0.0459321	3.29116e-06	0.00261447	21.639
1-oleoyl-GPC (18:1) levels	rs77692382	1	39941043	T	C	0.155691	0.0177282	0.248808	1.60456e-18	0.0092564	77.1255
1-oleoyl-GPC (18:1) levels	rs7785121	7	97353569	C	T	-0.0812283	0.01759	0.245808	3.87694e-06	0.00257659	21.3247
1-oleoyl-GPC (18:1) levels	rs78720321	5	9952752	A	C	-0.16255	0.0355192	0.0481679	4.7306e-06	0.00253064	20.9434
10-nonadecenoate (19:1n9) levels	rs113915691	19	56248382	A	G	-0.159624	0.0307763	0.0625612	2.14164e-07	0.00324031	26.9007
10-nonadecenoate (19:1n9) levels	rs116530753	4	156785921	A	G	-0.168919	0.0343646	0.0502662	8.85648e-07	0.00291139	24.1621
10-nonadecenoate (19:1n9) levels	rs2670012	8	56521717	T	C	0.0714097	0.0154714	0.536796	3.9197e-06	0.00256786	21.3037
10-nonadecenoate (19:1n9) levels	rs7040332	9	111683067	T	C	0.0721409	0.0152688	0.405899	2.30434e-06	0.00269039	22.323
10-nonadecenoate (19:1n9) levels	rs79859092	5	96814807	C	T	-0.191696	0.0404629	0.035749	2.16277e-06	0.002705	22.4446
10-nonadecenoate (19:1n9) levels	rs80053496	21	39201944	A	G	-0.237506	0.0517892	0.0209794	4.51798e-06	0.00253513	21.0315
Piperine levels	rs1048943	15	74720644	C	T	-0.196774	0.0427444	0.0338587	4.1542e-06	0.00259258	21.1922
Piperine levels	rs118105629	20	17356961	A	T	0.173698	0.0363159	0.0481586	1.72707e-06	0.00279809	22.8768
Piperine levels	rs141906462	13	108584415	C	T	-0.265529	0.0568028	0.0195088	2.94567e-06	0.00267303	21.8517
Piperine levels	rs145604339	18	74178305	A	G	0.328792	0.0714745	0.0121047	4.22235e-06	0.00258879	21.1612
Piperine levels	rs1999558	6	137404388	G	A	0.0760296	0.0158148	0.579912	1.52838e-06	0.00282677	23.112
Piperine levels	rs2530416	7	67678707	C	T	0.0724713	0.0156974	0.461519	3.89772e-06	0.00260751	21.3146
Piperine levels	rs4410790	7	17244953	C	T	-0.081429	0.0160643	0.626461	4.00028e-07	0.0031416	25.6942
Piperine levels	rs4442730	14	57741737	C	T	0.0906347	0.0186424	0.227828	1.16346e-06	0.00289075	23.6366
Piperine levels	rs500285	16	26735502	G	C	0.158324	0.0341703	0.0538528	3.59746e-06	0.00262625	21.4682
Piperine levels	rs61789219	1	116472759	A	C	0.126015	0.0271192	0.0884559	3.3729e-06	0.00264134	21.5919
Piperine levels	rs6837172	4	62484252	A	G	0.0742845	0.0160729	0.582776	3.80549e-06	0.00261309	21.3603
Piperine levels	rs78813791	6	45717583	T	C	0.16508	0.0351514	0.0508776	2.6499e-06	0.00269782	22.0548
Piperine levels	rs79383684	4	47961292	G	A	-0.371366	0.0732834	0.0113342	4.03e-07	0.00313986	25.6799
Carnitine C14 levels	rs111269071	11	98016962	C	T	0.134921	0.0295057	0.0681012	4.81463e-06	0.00253147	20.9097
Carnitine C14 levels	rs116994213	9	78894851	C	T	-0.253204	0.0549177	0.0185343	4.01492e-06	0.00257349	21.2577
Carnitine C14 levels	rs12907371	15	100266916	C	G	0.107621	0.0232278	0.119372	3.59875e-06	0.0025988	21.4673
Carnitine C14 levels	rs148371531	19	4346542	T	C	0.204723	0.0438264	0.030303	2.99414e-06	0.00264143	21.8203
Carnitine C14 levels	rs17643150	13	91387826	A	G	-0.190233	0.0406873	0.0344346	2.93267e-06	0.00264624	21.8602
Carnitine C14 levels	rs34402821	15	34816690	G	A	0.123901	0.0259358	0.0951049	1.77753e-06	0.00276232	22.8218
Carnitine C14 levels	rs4146338	3	117775117	T	C	0.11686	0.0234863	0.888528	6.50273e-07	0.00299588	24.7573
Carnitine C14 levels	rs56308528	16	12603161	A	G	0.103729	0.0219352	0.130451	2.25768e-06	0.00270686	22.3623
10-heptadecenoate (17:1n7) levels	rs113915691	19	56248382	A	G	-0.148922	0.0304113	0.0624007	9.73395e-07	0.00288776	23.9799
10-heptadecenoate (17:1n7) levels	rs180670669	12	70769855	A	G	0.148504	0.0300645	0.0650243	7.83149e-07	0.00293806	24.3988
10-heptadecenoate (17:1n7) levels	rs28468489	18	49542767	G	A	0.215489	0.0441628	0.0281409	1.06394e-06	0.00286721	23.8088
10-heptadecenoate (17:1n7) levels	rs7040332	9	111683067	T	C	0.068794	0.01507	0.405895	4.99587e-06	0.00251046	20.8389
10-heptadecenoate (17:1n7) levels	rs74359901	4	163033822	T	A	0.177008	0.0352937	0.0500065	5.29535e-07	0.00302861	25.1531
10-heptadecenoate (17:1n7) levels	rs75198642	7	89354866	T	G	-0.128829	0.027813	0.0752406	3.62176e-06	0.0025845	21.4552
10-heptadecenoate (17:1n7) levels	rs79507970	12	24993537	C	G	0.241635	0.0526605	0.0199952	4.46364e-06	0.00253639	21.0547
1-stearoyl-gpc (18:0) levels	rs11678511	2	210772462	G	A	-0.0724496	0.0156369	0.607566	3.59957e-06	0.00259907	21.467
1-stearoyl-gpc (18:0) levels	rs1168041	1	62494579	C	T	0.0860197	0.0163773	0.668683	1.50155e-07	0.00333762	27.5874
1-stearoyl-gpc (18:0) levels	rs117940165	7	8713549	G	T	0.310761	0.0616191	0.0159634	4.5767e-07	0.00307795	25.4344
1-stearoyl-gpc (18:0) levels	rs138481434	15	89551775	A	G	0.256425	0.0555343	0.0194234	3.88543e-06	0.00258139	21.3205
1-stearoyl-gpc (18:0) levels	rs1511811	4	188517379	G	T	-0.0726317	0.0155544	0.568547	3.01885e-06	0.00263983	21.8045
1-stearoyl-gpc (18:0) levels	rs174560	11	61814292	C	T	-0.115438	0.0164192	0.307997	2.05546e-12	0.0059645	49.4303
1-stearoyl-gpc (18:0) levels	rs192540706	5	106684389	T	C	-0.231143	0.0496212	0.0238269	3.19052e-06	0.00262702	21.6984
1-stearoyl-gpc (18:0) levels	rs2165310	2	163614870	T	A	-0.262277	0.0561061	0.0187888	2.94435e-06	0.00264562	21.8525
1-stearoyl-gpc (18:0) levels	rs404673	5	31674985	T	C	0.148702	0.0268745	0.0870492	3.14459e-08	0.00370271	30.6163
1-stearoyl-gpc (18:0) levels	rs62036205	16	78841158	C	A	-0.136622	0.0267009	0.0914762	3.10834e-07	0.00316803	26.1812
1-stearoyl-gpc (18:0) levels	rs77692382	1	39941043	T	C	0.15573	0.017606	0.249081	9.12983e-19	0.00940798	78.239
1-stearoyl-gpc (18:0) levels	rs80177654	5	9972556	G	A	-0.182114	0.0361364	0.0461482	4.66413e-07	0.00307354	25.3978
1-stearoyl-gpc (18:0) levels	rs9518568	13	101812735	T	C	-0.0821795	0.0167837	0.707806	9.76197e-07	0.0029018	23.9746
1-palmitoyl-GPC (16:0) levels	rs115322901	1	212660276	G	A	-0.181663	0.0381049	0.042376	1.86572e-06	0.00275406	22.7285
1-palmitoyl-GPC (16:0) levels	rs1168041	1	62494579	C	T	0.0816016	0.016554	0.668749	8.24784e-07	0.00294382	24.2992
1-palmitoyl-GPC (16:0) levels	rs144164029	10	65312253	G	A	-0.347285	0.0759832	0.0103137	4.8645e-06	0.00253184	20.8899
1-palmitoyl-GPC (16:0) levels	rs148544135	14	76961782	G	A	-0.346987	0.0746709	0.0104129	3.36983e-06	0.00261689	21.5935
1-palmitoyl-GPC (16:0) levels	rs1492701	1	39956146	G	C	0.17989	0.0176741	0.252331	2.48125e-24	0.012431	103.595
1-palmitoyl-GPC (16:0) levels	rs174556	11	61813163	T	C	-0.0801658	0.0166901	0.301315	1.56159e-06	0.00279541	23.0707
1-palmitoyl-GPC (16:0) levels	rs404673	5	31674985	T	C	0.144479	0.0271859	0.0867073	1.0697e-07	0.00342006	28.2437
1-palmitoyl-GPC (16:0) levels	rs56355004	1	231033999	C	T	-0.110098	0.0231915	0.128167	2.06118e-06	0.00273095	22.5373
1-palmitoyl-GPC (16:0) levels	rs62036205	16	78841158	C	A	-0.154312	0.0269427	0.0916399	1.01984e-08	0.00396999	32.8033
1-palmitoyl-GPC (16:0) levels	rs623263	6	83759926	C	T	0.104343	0.0223041	0.137492	2.8938e-06	0.00265219	21.8855
1-palmitoyl-GPC (16:0) levels	rs73067080	12	21235895	C	T	0.099914	0.0205818	0.16488	1.20695e-06	0.00285525	23.566
1-palmitoyl-GPC (16:0) levels	rs75286371	8	23594572	A	G	-0.171977	0.0375711	0.0431066	4.70863e-06	0.00253939	20.9524
1-palmitoyl-GPC (16:0) levels	rs791597	7	128224283	G	A	-0.0833318	0.0176443	0.730235	2.32536e-06	0.00270295	22.3055
1-palmitoyl-GPC (16:0) levels	rs9518568	13	101812735	T	C	-0.0822019	0.0169549	0.707914	1.24553e-06	0.00284797	23.5057
Hyocholate levels	rs12669002	7	123675168	A	G	0.140451	0.0292856	0.115559	1.61939e-06	0.00396359	23.0007
Hyocholate levels	rs138604147	10	30651958	C	T	0.412204	0.0886732	0.0110502	3.34235e-06	0.0037247	21.6092
Hyocholate levels	rs72764531	5	52444459	C	G	-0.396945	0.0858444	0.0119584	3.76409e-06	0.00368558	21.3814
Hyocholate levels	rs75929318	16	5911092	G	C	0.268057	0.0580204	0.0266163	3.83657e-06	0.00367929	21.3448
Hyocholate levels	rs9405331	6	7204503	A	G	0.0922803	0.0188518	0.574537	9.82896e-07	0.00412846	23.9614
N-acetylhistidine levels	rs118038920	19	6404665	G	T	0.325977	0.0704835	0.0129298	3.74842e-06	0.00302393	21.3894
N-acetylhistidine levels	rs12209125	6	25769561	C	A	-0.0970829	0.0162367	0.409727	2.24227e-09	0.00504407	35.7511
N-acetylhistidine levels	rs12604641	18	5631848	C	T	-0.322377	0.0686302	0.013199	2.63609e-06	0.00311909	22.0647
N-acetylhistidine levels	rs13059608	3	156503918	C	A	-0.0878477	0.0177376	0.281975	7.32227e-07	0.00346618	24.5285
N-acetylhistidine levels	rs13065347	3	189142382	C	A	-0.176229	0.0376891	0.952323	2.92722e-06	0.00309077	21.8637
N-acetylhistidine levels	rs146663516	20	36610238	T	C	0.275742	0.0580204	0.0192828	2.00911e-06	0.00319259	22.5863
N-acetylhistidine levels	rs149763694	1	211465780	A	G	-0.272988	0.0596858	0.0178292	4.79073e-06	0.00295765	20.9192
N-acetylhistidine levels	rs34985488	7	101174620	G	A	-0.751607	0.0311967	0.0654796	2.99511e-128	0.0760502	580.449
N-acetylhistidine levels	rs6546861	2	73622734	T	C	0.381183	0.018066	0.236913	8.0502e-99	0.0593806	445.188
N-acetylhistidine levels	rs7108760	11	67647176	G	A	0.101252	0.0211912	0.826931	1.77033e-06	0.00322686	22.8295
N-acetylhistidine levels	rs75082775	7	101171479	C	G	0.417184	0.0367413	0.0489496	7.03321e-30	0.0179542	128.928
Alpha-hydroxyisovalerate levels	rs10018448	4	88304019	G	A	0.0938716	0.0148331	0.530035	2.47555e-10	0.00485689	40.0502
Alpha-hydroxyisovalerate levels	rs10802092	1	119392884	T	A	0.174872	0.0149927	0.592917	1.95116e-31	0.0163083	136.044
Alpha-hydroxyisovalerate levels	rs114874682	1	118744159	A	T	-0.20265	0.0408021	0.0337127	6.81206e-07	0.00299704	24.6677
Alpha-hydroxyisovalerate levels	rs117055304	12	61933251	C	T	0.221934	0.0473891	0.0248922	2.82399e-06	0.00266563	21.9326
Alpha-hydroxyisovalerate levels	rs165107	18	77683799	T	G	-0.101703	0.0211423	0.140413	1.50612e-06	0.00281196	23.14
Alpha-hydroxyisovalerate levels	rs186454994	8	143246678	T	C	0.313174	0.0666298	0.012043	2.59899e-06	0.00268494	22.092
Alpha-hydroxyisovalerate levels	rs1891761	10	113496381	G	A	-0.072877	0.0148792	0.446677	9.68673e-07	0.00291489	23.9895
Alpha-hydroxyisovalerate levels	rs2393791	12	120986153	T	C	-0.116179	0.0152288	0.618461	2.36823e-14	0.00704244	58.2001
Alpha-hydroxyisovalerate levels	rs3802967	11	18322517	C	T	-0.258766	0.01431	0.539467	4.3483e-73	0.0383207	326.991
Alpha-hydroxyisovalerate levels	rs6085741	20	764800	A	C	0.104775	0.0194422	0.17667	7.08271e-08	0.00352662	29.0419
Alpha-hydroxyisovalerate levels	rs7236320	18	54807820	A	G	-0.0820926	0.0176835	0.222607	3.44513e-06	0.00261939	21.5512
Alpha-hydroxyisovalerate levels	rs73048288	19	44835266	C	G	-0.0814027	0.0161491	0.296562	4.63809e-07	0.00308679	25.4086
Alpha-hydroxyisovalerate levels	rs950950	4	23560039	T	C	0.0691002	0.0146353	0.448887	2.34153e-06	0.00270923	22.2923
N-acetylproline levels	rs13237611	7	47844957	G	A	0.0760229	0.016653	0.474702	4.99191e-06	0.00292748	20.8403
N-acetylproline levels	rs142565412	21	33223139	A	G	-0.33633	0.0706857	0.0137725	1.95416e-06	0.00317943	22.6396
N-acetylproline levels	rs2518814	22	18973132	T	C	0.175317	0.0282182	0.0947736	5.2013e-10	0.00540876	38.6002
N-acetylproline levels	rs2676836	3	195049215	C	T	-0.137047	0.0292986	0.90986	2.90255e-06	0.00307307	21.8799
N-acetylproline levels	rs35190616	3	37904576	T	G	-0.24004	0.0504509	0.0277739	1.9562e-06	0.00317915	22.6375
N-acetylproline levels	rs6065509	20	42545465	C	A	0.0813623	0.0174606	0.347146	3.16557e-06	0.00304976	21.7134
N-acetylproline levels	rs78421876	14	28267701	T	C	-0.134653	0.0279818	0.098829	1.493e-06	0.00325185	23.1569
Stachydrine levels	rs10859531	12	93564881	G	A	-0.125742	0.0249418	0.104071	4.62089e-07	0.00305464	25.4159
Stachydrine levels	rs111238885	4	139500698	A	G	0.316398	0.0675014	0.0132555	2.76858e-06	0.00264166	21.9706
Stachydrine levels	rs116522067	5	56626273	T	A	0.301849	0.0635419	0.0148323	2.03022e-06	0.00271308	22.5662
Stachydrine levels	rs12916345	15	33688079	A	C	0.0760528	0.0159089	0.612455	1.74839e-06	0.00274751	22.8534
Stachydrine levels	rs138210559	7	138699219	G	T	-0.196194	0.0406904	0.037553	1.42396e-06	0.00279483	23.2481
Stachydrine levels	rs138481335	19	56268982	C	T	-0.269623	0.0542999	0.020739	6.85435e-07	0.00296354	24.6556
Stachydrine levels	rs4519291	15	59909075	T	C	0.0749584	0.0157167	0.46819	1.84832e-06	0.00273472	22.7467
Stachydrine levels	rs73086173	12	30067553	T	A	0.289172	0.0589537	0.0175725	9.33934e-07	0.00289212	24.0597
Stachydrine levels	rs77149865	8	130493370	A	G	0.212635	0.0456369	0.0294478	3.17315e-06	0.00261027	21.7089
Stachydrine levels	rs7789829	7	14824580	A	T	-0.197682	0.0412783	0.0361329	1.67607e-06	0.00275724	22.9346
Salicyluric glucuronide levels	rs16881495	4	11411001	C	T	0.103774	0.0226162	0.2253	4.46445e-06	0.00404184	21.0542
Salicyluric glucuronide levels	rs55703141	19	47013320	C	G	0.266847	0.056244	0.0288537	2.09074e-06	0.00432008	22.5098
Salicyluric glucuronide levels	rs72804625	5	153790203	G	A	-0.24635	0.0500911	0.0371445	8.74157e-07	0.00464049	24.1871
P-cresol sulfate levels	rs10846384	12	16627668	A	G	-0.109617	0.0210389	0.144718	1.88627e-07	0.00330723	27.1462
P-cresol sulfate levels	rs116599332	2	2923771	C	T	-0.184157	0.0392926	0.0371241	2.77493e-06	0.00267784	21.9662
P-cresol sulfate levels	rs13335367	16	73874160	T	G	-0.309162	0.0652132	0.0130419	2.12888e-06	0.0027397	22.4751
P-cresol sulfate levels	rs1385836	4	174771832	A	G	0.0808124	0.0176659	0.766866	4.77413e-06	0.00255134	20.9259
P-cresol sulfate levels	rs143470418	13	27395134	G	A	-0.261833	0.0545174	0.018659	1.56506e-06	0.00281157	23.0663
P-cresol sulfate levels	rs143734577	17	31706338	A	G	0.282451	0.0617694	0.0143929	4.81546e-06	0.00254932	20.9093
P-cresol sulfate levels	rs55916120	16	3727835	C	T	0.205697	0.0449574	0.0278865	4.7538e-06	0.00255233	20.9341
P-cresol sulfate levels	rs72801275	2	41743096	G	C	-0.152312	0.0327801	0.0525701	3.37656e-06	0.00263207	21.5898
P-cresol sulfate levels	rs7719918	5	109550554	A	C	-0.147809	0.0317929	0.057113	3.33386e-06	0.00263505	21.6143
Gamma-glutamylglycine levels	rs1047891	2	210675783	A	C	0.48432	0.0154368	0.30857	1e-200	0.10647	984.352
Gamma-glutamylglycine levels	rs12990953	2	145050948	A	C	0.123943	0.0270749	0.0825149	4.69927e-06	0.00253033	20.9561
Gamma-glutamylglycine levels	rs139785063	21	18005724	T	C	-0.237294	0.0500387	0.0238154	2.11399e-06	0.00271486	22.4886
Gamma-glutamylglycine levels	rs1992855	3	126190826	C	T	0.0862072	0.015371	0.424855	2.04151e-08	0.00379315	31.4545
Gamma-glutamylglycine levels	rs4384293	1	217601660	T	A	0.0752373	0.0160069	0.62913	2.59775e-06	0.00266722	22.0929
Gamma-glutamylglycine levels	rs4646961	1	75751484	A	G	0.0999587	0.0160826	0.308061	5.12146e-10	0.00465447	38.6304
Gamma-glutamylglycine levels	rs4773144	13	110308365	G	A	-0.0739498	0.0148953	0.445515	6.88312e-07	0.00297474	24.6476
Gamma-glutamylglycine levels	rs4889235	16	81110033	A	G	0.146636	0.0269371	0.915822	5.21995e-08	0.00357431	29.6333
Gamma-glutamylglycine levels	rs58281216	15	96782628	A	C	-0.0872744	0.0173951	0.245891	5.24377e-07	0.00303785	25.1721
Gamma-glutamylglycine levels	rs7084937	10	82233648	A	G	-0.0863545	0.0178897	0.260055	1.38567e-06	0.0028126	23.3004
Gamma-glutamylglycine levels	rs72704320	9	8843864	C	G	-0.0957577	0.0201199	0.170831	1.94202e-06	0.00273448	22.6514
Gamma-glutamylglycine levels	rs9909113	17	52476345	A	T	0.116685	0.0244387	0.108243	1.80053e-06	0.00275197	22.7968
1-linoleoyl-gpc (18:2) levels	rs13253349	8	58411926	A	G	-0.0812137	0.016713	0.297826	1.17799e-06	0.00285056	23.6129
1-linoleoyl-gpc (18:2) levels	rs141018764	10	49805687	T	C	-0.323373	0.0676793	0.0128469	1.77028e-06	0.00275624	22.8295
1-linoleoyl-gpc (18:2) levels	rs143961980	14	80907515	A	G	0.232201	0.0487988	0.0251672	1.95194e-06	0.00273364	22.6417
1-linoleoyl-gpc (18:2) levels	rs174546	11	61802358	T	C	0.128831	0.0160407	0.33937	9.6294e-16	0.00774882	64.5051
1-linoleoyl-gpc (18:2) levels	rs181334212	2	241409245	A	T	-0.33091	0.0668833	0.0129013	7.51415e-07	0.00295474	24.4785
1-linoleoyl-gpc (18:2) levels	rs494342	13	55994104	A	T	0.0872112	0.016961	0.712207	2.72009e-07	0.00319061	26.4388
1-linoleoyl-gpc (18:2) levels	rs603737	6	53481957	A	G	0.0757562	0.0163396	0.585069	3.54621e-06	0.00259564	21.4958
1-linoleoyl-gpc (18:2) levels	rs6514277	20	1313787	A	C	0.092645	0.0201464	0.182261	4.2535e-06	0.00255363	21.147
1-linoleoyl-gpc (18:2) levels	rs77692382	1	39941043	T	C	0.148269	0.0176834	0.248839	5.0881e-17	0.00843934	70.3022
Stearoylcarnitine levels	rs10957053	8	58401127	T	C	-0.0920437	0.019973	0.182362	4.05787e-06	0.0026051	21.2374
Stearoylcarnitine levels	rs113012216	18	548673	C	G	0.18459	0.0398135	0.0409903	3.54558e-06	0.00263673	21.4959
Stearoylcarnitine levels	rs115099855	4	148978441	A	G	-0.188941	0.0412324	0.0350726	4.59797e-06	0.00257579	20.9979
Stearoylcarnitine levels	rs12210538	6	110438805	G	A	-0.203519	0.017642	0.239529	8.68442e-31	0.0161035	133.08
Stearoylcarnitine levels	rs12356193	10	59653595	G	A	-0.102054	0.0207389	0.165497	8.61563e-07	0.00296929	24.2152
Stearoylcarnitine levels	rs13042	8	86472684	A	G	0.077144	0.0166059	0.289276	3.39132e-06	0.00264719	21.5814
Stearoylcarnitine levels	rs174544	11	61800281	A	C	-0.0831778	0.0166154	0.300986	5.55549e-07	0.00307265	25.0607
Stearoylcarnitine levels	rs35536361	7	123284389	G	A	-0.138177	0.0292278	0.0737939	2.27209e-06	0.00274122	22.3501
Stearoylcarnitine levels	rs388891	5	132365102	G	C	-0.140981	0.0166357	0.705111	2.35895e-17	0.0087554	71.8189
Stearoylcarnitine levels	rs4923689	15	35693487	A	G	-0.092932	0.0198367	0.181908	2.80162e-06	0.00269201	21.9478
Stearoylcarnitine levels	rs603424	10	100315722	A	G	0.103054	0.0200207	0.176351	2.6416e-07	0.00324799	26.4954
Stearoylcarnitine levels	rs61781291	1	39936166	A	T	0.118037	0.0176593	0.25313	2.32353e-11	0.00546469	44.6776
Stearoylcarnitine levels	rs6832951	4	82635553	G	A	0.108793	0.0195805	0.189156	2.75714e-08	0.00378238	30.8713
Stearoylcarnitine levels	rs74748720	20	63697813	T	C	-0.234078	0.0454702	0.0292044	2.63358e-07	0.00324871	26.5013
Stearoylcarnitine levels	rs77759872	13	52764924	A	T	0.106032	0.0224287	0.154733	2.27264e-06	0.00274113	22.3494
Eicosenoate (20:1) levels	rs10993729	9	90861059	T	A	0.108417	0.0234953	0.121765	3.94194e-06	0.00256654	21.2928
Eicosenoate (20:1) levels	rs111949383	19	56248371	G	C	-0.150149	0.0316536	0.0608281	2.10072e-06	0.00271176	22.5008
Eicosenoate (20:1) levels	rs113787886	4	76938990	T	C	-0.148571	0.0320553	0.0598369	3.57236e-06	0.00258925	21.4817
Eicosenoate (20:1) levels	rs150621	5	37284624	G	A	0.0715951	0.0153975	0.403764	3.32264e-06	0.00260594	21.6205
Eicosenoate (20:1) levels	rs35501034	1	157929534	T	C	0.107877	0.0226075	0.130038	1.82628e-06	0.00274405	22.7695
Eicosenoate (20:1) levels	rs78657232	5	96802273	G	T	-0.203473	0.0428482	0.0326718	2.04748e-06	0.00271768	22.5501
Eicosenoate (20:1) levels	rs79819765	9	33332045	A	G	0.232008	0.0501356	0.0232486	3.69915e-06	0.00258121	21.4148
Eicosenoate (20:1) levels	rs9861822	3	116887001	T	A	-0.292225	0.0634803	0.0141033	4.15667e-06	0.00255434	21.1913
Aconitate [cis or trans] levels	rs114248155	3	29415561	G	A	0.243086	0.0529974	0.0188976	4.50214e-06	0.00254054	21.0383
Aconitate [cis or trans] levels	rs117688292	20	43162294	A	G	0.278508	0.0602986	0.0144761	3.85945e-06	0.00257609	21.3334
Aconitate [cis or trans] levels	rs138826414	18	78977595	C	G	-0.239199	0.0518628	0.0200122	3.98511e-06	0.00256868	21.2719
Aconitate [cis or trans] levels	rs142657783	13	70583480	C	T	0.240461	0.0498356	0.0218217	1.39938e-06	0.00281065	23.2814
Aconitate [cis or trans] levels	rs150384494	2	151057909	A	T	0.20601	0.0426212	0.0305302	1.34141e-06	0.00282045	23.3628
Aconitate [cis or trans] levels	rs2241978	2	113196429	G	A	-0.0701503	0.0148486	0.480908	2.30845e-06	0.00269486	22.3197
Aconitate [cis or trans] levels	rs60720023	1	58351813	T	G	-0.0842184	0.0178193	0.209322	2.28707e-06	0.00269699	22.3374
Aconitate [cis or trans] levels	rs6696988	1	97293840	T	C	0.181555	0.0388289	0.0361585	2.92863e-06	0.00263984	21.8628
Aconitate [cis or trans] levels	rs74921091	1	221445673	A	G	-0.208182	0.0408276	0.0321151	3.41341e-07	0.00313786	26.0003
Aconitate [cis or trans] levels	rs77371432	2	211493056	A	G	0.119313	0.0257768	0.0870593	3.6799e-06	0.0025871	21.4248
Aconitate [cis or trans] levels	rs7995121	13	18881817	A	G	0.100418	0.0210676	0.153461	1.87493e-06	0.00274296	22.7192
Aconitate [cis or trans] levels	rs9442514	1	9295877	T	G	-0.0776271	0.0169203	0.258543	4.47939e-06	0.00254171	21.048
Erythronate levels	rs10029860	4	76489948	A	C	0.0771329	0.0139792	0.525138	3.43499e-08	0.00370086	30.4449
Erythronate levels	rs114030816	3	53233693	C	G	0.200481	0.0283739	0.064277	1.5985e-12	0.00605437	49.9239
Erythronate levels	rs13192355	6	29954086	C	T	-0.0723656	0.0151053	0.334543	1.66174e-06	0.00279247	22.9512
Erythronate levels	rs146001245	4	26551876	A	G	0.103566	0.0223638	0.11176	3.64018e-06	0.00260979	21.4458
Erythronate levels	rs2555059	9	90367061	A	G	-0.0836953	0.0177347	0.194923	2.36653e-06	0.00271003	22.2718
Erythronate levels	rs62255992	3	53243774	C	A	-0.207994	0.0211326	0.123148	7.39613e-23	0.0116813	96.8714
Erythronate levels	rs7203642	16	20355808	G	A	-0.0961198	0.0178328	0.190406	7.04309e-08	0.00353222	29.0527
Erythronate levels	rs7635991	3	194181995	C	T	0.0885241	0.0169715	0.214932	1.82771e-07	0.00330858	27.2071
Erythronate levels	rs77475145	5	123860077	G	C	-0.125836	0.0271345	0.0727884	3.52703e-06	0.00261713	21.5063
Isovalerylcarnitine (C5) levels	rs1171616	10	59708831	T	G	0.100664	0.0180052	0.769846	2.26014e-08	0.0037681	31.2574
Isovalerylcarnitine (C5) levels	rs118170877	21	18108343	G	A	0.304979	0.0623512	0.0145525	1.00169e-06	0.00288672	23.9249
Isovalerylcarnitine (C5) levels	rs2289329	15	40412960	C	T	-0.170244	0.0151609	0.383907	2.93331e-29	0.0150289	126.094
Isovalerylcarnitine (C5) levels	rs273900	5	132358913	A	G	-0.179927	0.0151695	0.619835	1.88579e-32	0.016739	140.686
Isovalerylcarnitine (C5) levels	rs34708625	12	120742216	C	T	0.103185	0.0168317	0.264806	8.76453e-10	0.00452706	37.5818
Isovalerylcarnitine (C5) levels	rs36113945	3	83916166	C	A	-0.0917392	0.019534	0.175228	2.64816e-06	0.00266183	22.056
Isovalerylcarnitine (C5) levels	rs62525488	8	103273961	G	A	0.193812	0.0416167	0.032477	3.20756e-06	0.00261756	21.6883
Isovalerylcarnitine (C5) levels	rs6749227	2	36918609	C	T	0.126804	0.0267484	0.0861815	2.13057e-06	0.00271207	22.4735
Isovalerylcarnitine (C5) levels	rs7707728	5	123969205	T	C	0.120653	0.0233346	0.118087	2.33385e-07	0.00322465	26.7347
Isovalerylcarnitine (C5) levels	rs80329585	8	33912188	C	A	-0.344646	0.0711364	0.0109803	1.26699e-06	0.00283231	23.4727
Linolenate [alpha or gamma; (18:3n3 or 6)] levels	rs10888422	1	151572020	A	G	-0.133532	0.027037	0.916688	7.857e-07	0.00294615	24.3924
Linolenate [alpha or gamma; (18:3n3 or 6)] levels	rs116530753	4	156785921	A	G	-0.159145	0.0338625	0.0502668	2.60512e-06	0.00266852	22.0876
Linolenate [alpha or gamma; (18:3n3 or 6)] levels	rs117428363	16	86153053	A	G	-0.242749	0.049661	0.0225142	1.01801e-06	0.0028861	23.8937
Linolenate [alpha or gamma; (18:3n3 or 6)] levels	rs117966847	8	81655670	A	G	-0.223627	0.0434269	0.0297018	2.61156e-07	0.003202	26.5174
Linolenate [alpha or gamma; (18:3n3 or 6)] levels	rs12504891	4	30032608	C	T	-0.089604	0.0185774	0.779116	1.41224e-06	0.00281025	23.264
Linolenate [alpha or gamma; (18:3n3 or 6)] levels	rs58797085	10	128246343	C	T	-0.0847086	0.0176497	0.235741	1.59105e-06	0.00278261	23.0346
Linolenate [alpha or gamma; (18:3n3 or 6)] levels	rs75168972	20	14105291	A	G	-0.169713	0.035727	0.0432393	2.0315e-06	0.00272605	22.5651
Linolenate [alpha or gamma; (18:3n3 or 6)] levels	rs7803343	7	10226349	A	G	-0.0752503	0.0162363	0.710401	3.57456e-06	0.00259535	21.4804
Linolenate [alpha or gamma; (18:3n3 or 6)] levels	rs80053496	21	39201944	A	G	-0.235332	0.0511061	0.0209091	4.12911e-06	0.00256204	21.2039
Gamma-glutamylthreonine levels	rs116178917	2	182663043	G	A	-0.286781	0.0591826	0.017468	1.26171e-06	0.0028453	23.4808
Gamma-glutamylthreonine levels	rs117736089	8	125681741	A	G	-0.222442	0.0461222	0.0298407	1.41491e-06	0.00281865	23.2602
Gamma-glutamylthreonine levels	rs1260326	2	27508073	C	T	0.106396	0.0158301	0.587798	1.80367e-11	0.00545957	45.1735
Gamma-glutamylthreonine levels	rs143749406	6	105339764	A	G	0.301385	0.0628479	0.0156726	1.62299e-06	0.00278678	22.9965
Gamma-glutamylthreonine levels	rs17712208	1	213977102	A	T	0.226274	0.0459113	0.0299726	8.28661e-07	0.00294309	24.2901
Gamma-glutamylthreonine levels	rs2278594	2	42116497	A	G	0.103581	0.0225057	0.139284	4.17624e-06	0.00256751	21.1824
Gamma-glutamylthreonine levels	rs7103522	11	99638444	A	T	0.166632	0.036195	0.0479863	4.15012e-06	0.00256895	21.1943
Gamma-glutamylthreonine levels	rs715	2	210678331	C	T	-0.0791275	0.0169853	0.306507	3.18392e-06	0.00263037	21.7024
Gamma-glutamylthreonine levels	rs72617428	4	145956310	T	C	0.18367	0.03963	0.0419294	3.57579e-06	0.00260345	21.4797
Gamma-glutamylthreonine levels	rs72764864	9	133974542	A	G	0.10495	0.0227775	0.148311	4.07333e-06	0.00257328	21.2301
Gamma-glutamylthreonine levels	rs74095612	12	59576551	T	C	0.111804	0.0242808	0.114752	4.13214e-06	0.00256995	21.2026
Gamma-glutamylthreonine levels	rs7944761	11	1383608	T	C	-0.074072	0.0160292	0.5347	3.81783e-06	0.00258828	21.3543
Gamma-glutamylthreonine levels	rs79787332	7	81437154	T	G	-0.148033	0.0308959	0.068151	1.65667e-06	0.00278201	22.957
Gamma-glutamylthreonine levels	rs9358451	6	21756940	G	T	0.0751271	0.0160326	0.398589	2.78733e-06	0.00266122	21.9576
Laurylcarnitine levels	rs111269071	11	98016962	C	T	0.13743	0.0297171	0.0679178	3.75282e-06	0.00258911	21.387
Laurylcarnitine levels	rs112225708	10	76947285	T	C	0.220273	0.0482521	0.0250471	4.99387e-06	0.00252301	20.8396
Laurylcarnitine levels	rs13292688	9	11062270	G	T	0.192744	0.0415615	0.0338577	3.5254e-06	0.00260359	21.507
Laurylcarnitine levels	rs141882839	11	7573189	A	G	0.228265	0.0472932	0.0258957	1.38893e-06	0.00281955	23.296
Laurylcarnitine levels	rs17843966	4	158708662	C	A	-0.092259	0.0169066	0.264237	4.84273e-08	0.00360134	29.7786
Laurylcarnitine levels	rs3772298	3	1324709	C	T	-0.0855352	0.0184313	0.2109	3.47145e-06	0.00260717	21.5366
Laurylcarnitine levels	rs4666155	2	28973683	T	C	0.104568	0.0217346	0.137275	1.50074e-06	0.00280157	23.147
Laurylcarnitine levels	rs6939506	6	79397275	T	G	0.126639	0.026434	0.0876596	1.66157e-06	0.00277796	22.9514
Gamma-glutamylmethionine levels	rs11013146	10	22827204	C	T	-0.0799804	0.0171083	0.286453	2.94048e-06	0.00264691	21.8551
Gamma-glutamylmethionine levels	rs116709621	2	63685042	G	A	0.319247	0.0685203	0.0127036	3.17506e-06	0.00262911	21.7078
Gamma-glutamylmethionine levels	rs144545066	9	88193070	T	C	0.305543	0.0578235	0.0178462	1.26347e-07	0.00337911	27.9213
Gamma-glutamylmethionine levels	rs738161	22	27049475	A	C	-0.0734962	0.0154247	0.552399	1.89006e-06	0.00274939	22.7037
Gamma-glutamylmethionine levels	rs780094	2	27518370	C	T	0.0752309	0.0156574	0.597582	1.54903e-06	0.00279559	23.0862
Gamma-glutamylmethionine levels	rs884313	13	113041894	T	A	-0.116873	0.0237605	0.12018	8.70702e-07	0.00292941	24.1945
Epiandrosterone sulfate levels	rs10964588	9	20513137	G	T	0.0815027	0.0176015	0.215701	3.649e-06	0.00261685	21.441
Epiandrosterone sulfate levels	rs112881196	2	31757742	G	C	-0.210914	0.0396069	0.0348082	1.00847e-07	0.00345809	28.3576
Epiandrosterone sulfate levels	rs1165191	6	25847619	T	A	0.0838643	0.0168001	0.249663	5.97913e-07	0.00304004	24.919
Epiandrosterone sulfate levels	rs117722415	7	100569533	A	G	-0.33136	0.0420016	0.0311236	3.04095e-15	0.00755866	62.2398
Epiandrosterone sulfate levels	rs117978821	7	99510152	C	T	-1.37899	0.0441099	0.0248035	1e-200	0.106822	977.35
Epiandrosterone sulfate levels	rs11932379	4	37654186	C	T	0.145758	0.0313341	0.0565899	3.2915e-06	0.00264091	21.6387
Epiandrosterone sulfate levels	rs143698605	7	99210172	G	A	-0.386738	0.0655439	0.0124985	3.62519e-09	0.00424223	34.8152
Epiandrosterone sulfate levels	rs17586938	2	78828966	T	C	-0.0810941	0.0173158	0.230644	2.82358e-06	0.00267671	21.9328
Epiandrosterone sulfate levels	rs17834682	8	57955691	T	C	0.179081	0.0385631	0.0360344	3.41981e-06	0.00263198	21.5653
Epiandrosterone sulfate levels	rs1939768	11	63147237	G	T	-0.182458	0.0309108	0.940629	3.57504e-09	0.0042455	34.8422
Epiandrosterone sulfate levels	rs34445681	3	477304	C	A	-0.207922	0.0435941	0.0281794	1.84674e-06	0.00277594	22.7481
Epiandrosterone sulfate levels	rs56225736	3	196242315	A	G	0.130168	0.02097	0.137223	5.38995e-10	0.00469289	38.5311
Epiandrosterone sulfate levels	rs61673162	7	99301655	T	C	-0.79036	0.0685147	0.0110812	8.72541e-31	0.0160228	133.071
Epiandrosterone sulfate levels	rs9294747	6	67193797	C	T	-0.0993878	0.019349	0.167867	2.79768e-07	0.00321826	26.3845
Epiandrosterone sulfate levels	rs969114	4	68472593	G	A	0.0958139	0.0149277	0.408762	1.37599e-10	0.00501602	41.1975
Gamma-glutamyltryptophan levels	rs10457236	6	111228992	A	G	0.122954	0.0220161	0.150096	2.3406e-08	0.00393248	31.1892
Gamma-glutamyltryptophan levels	rs116376863	4	153845092	A	G	0.296602	0.0636411	0.0152628	3.15366e-06	0.00274191	21.7206
Gamma-glutamyltryptophan levels	rs11675363	2	110121984	A	G	-0.0984067	0.0192796	0.210309	3.32203e-07	0.00328697	26.0527
Gamma-glutamyltryptophan levels	rs142962143	5	42538376	A	G	0.253082	0.0548633	0.0207379	3.96997e-06	0.00268635	21.2794
Gamma-glutamyltryptophan levels	rs2563312	5	140667354	T	C	0.114441	0.0246566	0.115443	3.46066e-06	0.00271949	21.5425
Gamma-glutamyltryptophan levels	rs2871017	22	19159364	T	C	0.0846727	0.0165757	0.461305	3.25178e-07	0.00329218	26.0941
Gamma-glutamyltryptophan levels	rs3124591	9	136495945	T	C	-0.0750511	0.0160541	0.491507	2.94124e-06	0.00275877	21.8546
Gamma-glutamyltryptophan levels	rs4656754	1	170286643	A	G	0.249516	0.054355	0.0214431	4.42209e-06	0.00266032	21.0726
Gamma-glutamyltryptophan levels	rs686320	11	65477067	C	G	-0.113763	0.0236954	0.124968	1.57832e-06	0.00290925	23.0502
Gamma-glutamyltryptophan levels	rs71321535	20	59258139	A	G	0.238809	0.0492494	0.0263525	1.24101e-06	0.00296744	23.5125
Gamma-glutamyltryptophan levels	rs74763072	8	17562860	A	G	0.259853	0.0507582	0.0248542	3.06471e-07	0.00330657	26.2086
Gamma-glutamyltryptophan levels	rs985335	4	155856376	C	T	-0.117092	0.0218525	0.159702	8.40087e-08	0.00362118	28.7113
7-methylxanthine levels	rs114587740	19	53640557	C	A	-0.128324	0.0276452	0.0907243	3.45373e-06	0.00268039	21.5465
7-methylxanthine levels	rs117333946	14	58751202	A	G	0.326166	0.070486	0.0126614	3.70316e-06	0.0026638	21.4127
7-methylxanthine levels	rs12148513	15	74929884	T	C	0.102616	0.0165371	0.360333	5.4616e-10	0.0047799	38.5045
7-methylxanthine levels	rs144838290	1	23223615	A	G	0.360773	0.07797	0.0104298	3.7086e-06	0.00266344	21.4098
7-methylxanthine levels	rs145900881	11	7326516	G	T	-0.196183	0.0374209	0.0465526	1.58311e-07	0.00341662	27.4849
7-methylxanthine levels	rs4510117	18	76705747	G	A	-0.101544	0.0199842	0.811501	3.75065e-07	0.00321016	25.8187
7-methylxanthine levels	rs73141934	20	60990127	T	C	-0.144551	0.0309703	0.0693057	3.05022e-06	0.00270995	21.7847
3,7-dimethylurate levels	rs11101991	1	109718945	A	G	-0.0839723	0.0181553	0.313502	3.74217e-06	0.00309438	21.3927
3,7-dimethylurate levels	rs11753307	6	34145901	A	C	-0.0804606	0.0173053	0.559511	3.32802e-06	0.00312682	21.6176
3,7-dimethylurate levels	rs35634531	8	9179507	C	T	-0.222941	0.0453505	0.035512	8.8353e-07	0.00349422	24.1666
3,7-dimethylurate levels	rs6103583	20	44049602	A	G	-0.0973147	0.0201556	0.741109	1.37784e-06	0.00337096	23.3112
3,7-dimethylurate levels	rs71561091	7	63827842	G	A	-0.0886888	0.0191966	0.277637	3.83696e-06	0.00308746	21.3446
3,7-dimethylurate levels	rs73045442	12	1997786	A	C	0.422769	0.0782471	0.0117656	6.55354e-08	0.00421783	29.1924
3,7-dimethylurate levels	rs7487383	12	71331609	A	G	-0.105669	0.0190313	0.686517	2.81773e-08	0.00445323	30.8289
3,7-dimethylurate levels	rs74913983	1	20149458	T	C	0.276815	0.0557918	0.0231037	6.99241e-07	0.00355914	24.6172
3,7-dimethylurate levels	rs77333924	18	26493395	G	A	-0.27048	0.0530869	0.0260546	3.48679e-07	0.00375247	25.9595
3,7-dimethylurate levels	rs78973434	22	30941578	G	A	0.363783	0.0787831	0.0117811	3.88345e-06	0.00308412	21.3215
1,7-dimethyluric acid levels	rs10891855	11	115453233	T	C	-0.075651	0.0165462	0.375229	4.82857e-06	0.00262322	20.9042
1,7-dimethyluric acid levels	rs115520044	14	49488289	A	G	0.284035	0.0613927	0.0168163	3.71839e-06	0.00268587	21.4048
1,7-dimethyluric acid levels	rs117713253	10	113162931	T	C	-0.288763	0.059991	0.0174455	1.48347e-06	0.00290662	23.1692
1,7-dimethyluric acid levels	rs118168871	7	115891831	T	C	-0.344422	0.0681089	0.0137696	4.26067e-07	0.00320716	25.5725
1,7-dimethyluric acid levels	rs146690722	11	20824436	A	G	-0.349656	0.0726058	0.0118788	1.46604e-06	0.00290948	23.1921
1,7-dimethyluric acid levels	rs2130239	4	117596057	T	C	-0.205903	0.0445267	0.0326789	3.75936e-06	0.00268324	21.3838
1,7-dimethyluric acid levels	rs56158086	13	57136132	T	A	-0.252015	0.0510047	0.0244503	7.77154e-07	0.00306226	24.4136
1,7-dimethyluric acid levels	rs643104	11	118696416	C	T	-0.0903903	0.0172162	0.337454	1.51847e-07	0.00345627	27.5657
1,7-dimethyluric acid levels	rs73210513	3	197129194	C	T	0.0997486	0.0208197	0.173545	1.65896e-06	0.00287975	22.9543
1,7-dimethyluric acid levels	rs7447792	5	61719271	C	T	-0.0839586	0.017507	0.718817	1.62108e-06	0.00288532	22.9989
1,7-dimethyluric acid levels	rs77748985	8	20128685	A	G	-0.320484	0.0631991	0.0157042	3.95687e-07	0.003225	25.7153
1,3,7-trimethylurate levels	rs10120633	9	115565632	C	T	-0.0819867	0.0175679	0.681431	3.05861e-06	0.00291724	21.7795
1,3,7-trimethylurate levels	rs11644431	16	59949065	T	C	-0.104733	0.0228805	0.150238	4.70799e-06	0.00280678	20.9525
1,3,7-trimethylurate levels	rs118074685	17	35080621	C	T	0.178172	0.0364592	0.0520103	1.02445e-06	0.00319792	23.8817
1,3,7-trimethylurate levels	rs13252900	8	1347367	G	A	-0.088496	0.0190553	0.25222	3.41447e-06	0.00288904	21.5683
1,3,7-trimethylurate levels	rs181432345	5	60182835	A	G	-0.217091	0.0462563	0.0326643	2.68937e-06	0.00295021	22.0263
1,3,7-trimethylurate levels	rs2608631	6	52761471	A	G	0.131589	0.0171556	0.648582	1.71551e-14	0.00784155	58.8339
1,3,7-trimethylurate levels	rs3757589	7	74451019	A	G	0.0788144	0.0170312	0.380988	3.69831e-06	0.00286858	21.4151
1,3,7-trimethylurate levels	rs6682968	1	197639482	T	C	0.0980508	0.0198923	0.213545	8.26211e-07	0.0032532	24.2959
1,3,7-trimethylurate levels	rs78237587	3	126832899	G	A	-0.201837	0.0420546	0.0395683	1.59142e-06	0.0030848	23.0343
1,3,7-trimethylurate levels	rs7900208	10	133553286	C	T	0.283944	0.0505405	0.0264365	1.93018e-08	0.00422223	31.5636
1,3,7-trimethylurate levels	rs9598021	13	59538626	G	A	-0.18079	0.0384998	0.0494513	2.65468e-06	0.00295353	22.0512
N4-acetylcytidine levels	rs10198374	2	43202896	G	A	-0.0759565	0.0159662	0.506693	1.96172e-06	0.00303966	22.6322
N4-acetylcytidine levels	rs10475114	5	1846047	C	G	0.179257	0.0383238	0.0433549	2.90488e-06	0.00293872	21.8784
N4-acetylcytidine levels	rs114324563	6	44235214	G	C	-0.217857	0.0377257	0.046242	7.7053e-09	0.00447242	33.3479
N4-acetylcytidine levels	rs117958023	15	84895338	C	T	-0.507065	0.0731082	0.0116781	4.03893e-12	0.00643888	48.1055
N4-acetylcytidine levels	rs117991390	16	71600530	A	G	-0.331688	0.0712997	0.0124831	3.28706e-06	0.00290697	21.6413
N4-acetylcytidine levels	rs143207879	1	112911518	A	G	-0.239877	0.0502577	0.0255495	1.81555e-06	0.00305958	22.781
N4-acetylcytidine levels	rs143428393	18	27264097	G	C	-0.35903	0.0734377	0.0116864	1.01397e-06	0.00320958	23.9014
N4-acetylcytidine levels	rs17222302	15	84888799	C	T	0.322983	0.0679823	0.0137485	2.02431e-06	0.00303158	22.5719
N4-acetylcytidine levels	rs17357686	1	86851159	T	C	0.157789	0.030411	0.0719794	2.11924e-07	0.0036136	26.9211
N4-acetylcytidine levels	rs17578262	10	69645704	A	G	0.321078	0.0605427	0.0174575	1.13712e-07	0.00377464	28.1253
N4-acetylcytidine levels	rs2242047	15	84935465	T	C	-0.367606	0.0646272	0.0150984	1.28459e-08	0.00433976	32.3545
N4-acetylcytidine levels	rs35756363	6	86318787	C	T	0.223698	0.0488994	0.0269013	4.77e-06	0.00281135	20.9275
N4-acetylcytidine levels	rs4751640	10	117812657	C	A	0.0827513	0.017617	0.687799	2.63709e-06	0.00296358	22.0641
N4-acetylcytidine levels	rs4805015	19	32904507	A	G	0.092416	0.0196713	0.795706	2.62696e-06	0.00296455	22.0713
N4-acetylcytidine levels	rs4863667	4	139653652	C	T	-0.0794954	0.0164725	0.367927	1.39337e-06	0.0031277	23.2898
N4-acetylcytidine levels	rs72754973	15	84957775	G	T	-0.412189	0.0321294	0.0629385	1.12758e-37	0.0216912	164.584
N4-acetylcytidine levels	rs729977	15	60894869	T	C	-0.0827975	0.0172893	0.293518	1.67668e-06	0.00308007	22.934
N4-acetylcytidine levels	rs74721999	9	7050259	A	G	-0.291788	0.0564852	0.0199783	2.39488e-07	0.00358202	26.6849
N4-acetylcytidine levels	rs758427	17	19717164	G	A	-0.117044	0.017749	0.266365	4.26957e-11	0.00582417	43.4861
N4-acetylcytidine levels	rs76143524	12	49951541	A	G	0.159864	0.034072	0.0552322	2.70631e-06	0.00295693	22.0144
N4-acetylcytidine levels	rs77055952	15	45566707	G	A	0.181096	0.0381355	0.044419	2.04677e-06	0.00302874	22.5506
N4-acetylcytidine levels	rs9467618	6	25824581	T	C	0.100961	0.0183359	0.247439	3.66651e-08	0.00406774	30.3182
Indolebutyrate levels	rs10900423	1	204709075	T	G	-0.150759	0.0328285	0.8746	4.38323e-06	0.00474763	21.0894
Indolebutyrate levels	rs11007060	10	28372087	A	T	-0.103327	0.0225656	0.340997	4.67308e-06	0.00472018	20.9669
Indolebutyrate levels	rs113091837	13	24120893	A	G	0.297812	0.0651084	0.0262198	4.78288e-06	0.0047102	20.9223
Indolebutyrate levels	rs211718	1	75640990	C	T	0.129786	0.0228104	0.711295	1.27209e-08	0.00726944	32.3735
Indolebutyrate levels	rs35083408	3	56547609	G	A	-0.17514	0.03576	0.0946746	9.69971e-07	0.00539641	23.987
Indolebutyrate levels	rs4675969	2	241278212	A	G	-0.130041	0.0278923	0.167272	3.12786e-06	0.00489262	21.7366
Indolebutyrate levels	rs62023461	15	52710952	C	T	0.292509	0.0640592	0.0277463	4.96566e-06	0.00469409	20.8505
Indolebutyrate levels	rs6783488	3	1877860	T	C	-0.102728	0.0224311	0.362148	4.65651e-06	0.00472172	20.9738
5-acetylamino-6-amino-3-methyluracil levels	rs111686583	3	134994376	C	T	-0.218769	0.0457802	0.0303826	1.76452e-06	0.00284493	22.8358
5-acetylamino-6-amino-3-methyluracil levels	rs115086462	18	9475763	T	G	-0.181393	0.038257	0.044948	2.12212e-06	0.00280088	22.4812
5-acetylamino-6-amino-3-methyluracil levels	rs117473599	8	7053133	A	G	-0.21399	0.044982	0.030902	1.96265e-06	0.00281953	22.6313
5-acetylamino-6-amino-3-methyluracil levels	rs118074685	17	35080621	C	T	0.188868	0.0354652	0.0510102	1.00705e-07	0.00353076	28.3604
5-acetylamino-6-amino-3-methyluracil levels	rs118168871	7	115891831	T	C	-0.322212	0.0683321	0.0137356	2.41262e-06	0.00277027	22.2348
5-acetylamino-6-amino-3-methyluracil levels	rs13044558	20	213886	C	T	-0.0749452	0.015995	0.415228	2.79207e-06	0.00273541	21.9543
5-acetylamino-6-amino-3-methyluracil levels	rs1495741	8	18415371	A	G	-0.383631	0.01834	0.773699	3.69596e-97	0.051833	437.551
5-acetylamino-6-amino-3-methyluracil levels	rs186678652	8	18148815	G	A	-0.322589	0.0689521	0.0135356	2.89056e-06	0.00272716	21.8879
5-acetylamino-6-amino-3-methyluracil levels	rs220835	11	115429546	A	G	0.0740757	0.0160329	0.558292	3.83293e-06	0.00265989	21.3465
5-acetylamino-6-amino-3-methyluracil levels	rs2472297	15	74735539	T	C	0.121476	0.0180871	0.250532	1.86565e-11	0.00560396	45.1069
5-acetylamino-6-amino-3-methyluracil levels	rs3884606	5	171444070	A	G	-0.0782774	0.0158061	0.531943	7.33264e-07	0.00305483	24.5258
5-acetylamino-6-amino-3-methyluracil levels	rs73073176	7	17523328	T	C	-0.125807	0.0236067	0.129961	9.86095e-08	0.00353585	28.4014
5-acetylamino-6-amino-3-methyluracil levels	rs73198941	13	57309065	T	C	-0.177052	0.0376442	0.0458469	2.55985e-06	0.00275613	22.121
5-acetylamino-6-amino-3-methyluracil levels	rs74496890	8	18432786	C	T	-0.185067	0.0385401	0.0446713	1.57141e-06	0.0028726	23.0586
5-acetylamino-6-amino-3-methyluracil levels	rs745659	20	22701135	C	T	-0.0783272	0.0160619	0.556917	1.07939e-06	0.00296235	23.7811
N1-methylinosine levels	rs10491204	17	66621348	C	T	-0.0903449	0.0196573	0.166583	4.30664e-06	0.00258669	21.1232
N1-methylinosine levels	rs10842905	12	27329970	C	T	-0.0735425	0.0156309	0.324238	2.53943e-06	0.00271043	22.1365
N1-methylinosine levels	rs1171615	10	59709332	T	C	0.10909	0.0176477	0.770401	6.34882e-10	0.00466949	38.2115
N1-methylinosine levels	rs12812062	12	95656292	G	A	-0.111906	0.0242669	0.101063	3.99882e-06	0.00260408	21.2656
N1-methylinosine levels	rs139007895	6	152671918	C	G	0.302878	0.0605047	0.0144901	5.5614e-07	0.00306713	25.0586
N1-methylinosine levels	rs1421095	5	39355546	A	G	0.076066	0.0150595	0.38147	4.39432e-07	0.00312256	25.5129
N1-methylinosine levels	rs143649509	4	29389392	C	T	-0.213947	0.0443443	0.0278748	1.40225e-06	0.00284975	23.2775
N1-methylinosine levels	rs16836622	2	136779598	T	C	-0.140822	0.0302335	0.0619083	3.19559e-06	0.00265655	21.6952
N1-methylinosine levels	rs17017528	2	79679897	C	A	-0.0724645	0.0157257	0.33616	4.06482e-06	0.00260021	21.2339
N1-methylinosine levels	rs208929	21	17428785	T	C	-0.0694677	0.0147855	0.509517	2.6224e-06	0.00270288	22.0746
N1-methylinosine levels	rs2555772	6	92476237	G	A	-0.0894847	0.0183701	0.802899	1.10914e-06	0.00290483	23.7287
N1-methylinosine levels	rs4468303	10	44754761	G	A	0.0708498	0.01466	0.49925	1.34575e-06	0.0028594	23.3566
N1-methylinosine levels	rs4712424	6	19668440	T	C	-0.074006	0.0161679	0.69202	4.70944e-06	0.00256578	20.9521
N1-methylinosine levels	rs7028575	9	20430927	T	C	0.214994	0.0446048	0.0272088	1.43574e-06	0.00284421	23.2322
N1-methylinosine levels	rs72763369	5	61751668	G	A	-0.161689	0.032374	0.0532348	5.90151e-07	0.00305316	24.9441
N1-methylinosine levels	rs72765698	1	234510977	T	A	0.089272	0.0189406	0.203824	2.43793e-06	0.00272	22.2148
N1-methylinosine levels	rs79006389	4	27309773	A	T	0.113524	0.0230603	0.112843	8.52566e-07	0.00296663	24.2351
N6-carbamoylthreonyladenosine levels	rs10990704	9	103453753	G	A	0.0834212	0.0178633	0.197139	3.01227e-06	0.00266096	21.8087
N6-carbamoylthreonyladenosine levels	rs143818540	2	195367334	C	A	0.329364	0.071026	0.0102341	3.53116e-06	0.00262387	21.5039
N6-carbamoylthreonyladenosine levels	rs145280738	12	120945339	T	C	0.144481	0.0314811	0.0542645	4.44418e-06	0.00257021	21.0631
N6-carbamoylthreonyladenosine levels	rs147855120	21	24478117	G	C	0.318954	0.068269	0.0110222	2.98252e-06	0.00266328	21.8278
N6-carbamoylthreonyladenosine levels	rs150629	5	9607960	T	G	0.157804	0.0341147	0.0459503	3.73356e-06	0.00261086	21.397
N6-carbamoylthreonyladenosine levels	rs189566296	17	78280329	G	A	0.32836	0.071663	0.0100712	4.6056e-06	0.0025619	20.9947
N6-carbamoylthreonyladenosine levels	rs62153182	2	73521718	G	C	-0.0957719	0.0188723	0.171593	3.88054e-07	0.0031407	25.7529
N6-carbamoylthreonyladenosine levels	rs62191027	2	236291745	C	T	-0.132928	0.0281098	0.0679618	2.25777e-06	0.00272833	22.3623
N6-carbamoylthreonyladenosine levels	rs651578	6	25873655	C	T	0.108058	0.0166901	0.23977	9.51973e-11	0.00510199	41.9176
N6-carbamoylthreonyladenosine levels	rs7203642	16	20355808	G	A	-0.0894977	0.0181837	0.190269	8.57202e-07	0.00295488	24.2247
N6-carbamoylthreonyladenosine levels	rs72972215	11	101513013	G	A	-0.147051	0.0316176	0.0532973	3.30458e-06	0.00263934	21.6311
N6-carbamoylthreonyladenosine levels	rs73202145	8	18877615	A	C	0.108257	0.0228722	0.117526	2.21095e-06	0.00273321	22.4025
N6-carbamoylthreonyladenosine levels	rs7654754	4	76488642	A	G	0.0665448	0.0142416	0.525055	2.97468e-06	0.0026639	21.8329
N6-carbamoylthreonyladenosine levels	rs76557465	1	101305300	T	G	-0.185051	0.0400543	0.032727	3.83761e-06	0.00260446	21.3444
1-methylxanthine levels	rs10203323	2	114758503	T	C	-0.13102	0.0276595	0.0886995	2.17001e-06	0.00281199	22.4381
1-methylxanthine levels	rs114987354	12	20196366	T	G	-0.241457	0.0517466	0.0234878	3.06912e-06	0.00272885	21.7729
1-methylxanthine levels	rs115520044	14	49488289	A	G	0.289232	0.0614799	0.0167993	2.54485e-06	0.00277377	22.1323
1-methylxanthine levels	rs11599254	10	28929032	T	C	0.138417	0.0283543	0.0839232	1.05188e-06	0.00298602	23.8309
1-methylxanthine levels	rs2106727	7	17248374	G	A	0.10558	0.0164071	0.628515	1.23466e-10	0.00517721	41.4095
1-methylxanthine levels	rs2472297	15	74735539	T	C	0.148933	0.0180443	0.250094	1.53474e-16	0.00848887	68.1243
1-methylxanthine levels	rs35570672	8	18415125	C	T	0.36773	0.0185198	0.777038	9.76899e-88	0.0472099	394.263
1-methylxanthine levels	rs6036187	20	22710511	C	A	-0.0789235	0.0162157	0.615098	1.13238e-06	0.00296825	23.6887
1-methylxanthine levels	rs62323622	4	53527437	G	C	-0.203627	0.0445351	0.0324348	4.82442e-06	0.00262046	20.9058
1-methylxanthine levels	rs7104588	11	21515981	G	A	0.0788943	0.0171455	0.323255	4.19543e-06	0.00265392	21.1734
1-methylxanthine levels	rs73210513	3	197129194	C	T	0.0969229	0.0208367	0.173875	3.29444e-06	0.00271185	21.6369
1-methylxanthine levels	rs74586414	3	29224943	G	A	-0.12483	0.0258102	0.103832	1.32165e-06	0.0029311	23.3913
1-methylxanthine levels	rs75830388	11	76797726	C	T	0.332712	0.0699693	0.013178	1.98327e-06	0.00283361	22.6111
N2,n2-dimethylguanosine levels	rs12791153	11	80974138	T	A	-0.124543	0.0269705	0.0746343	3.87929e-06	0.00259117	21.3236
N2,n2-dimethylguanosine levels	rs144715999	12	95326159	T	C	-0.170892	0.0345026	0.0461943	7.30711e-07	0.00297993	24.5324
N2,n2-dimethylguanosine levels	rs150015679	13	51884911	C	G	0.195403	0.0427391	0.0281208	4.83091e-06	0.00254021	20.9031
N2,n2-dimethylguanosine levels	rs2304535	4	146959870	A	C	0.308373	0.065536	0.0118322	2.53377e-06	0.00269021	22.1408
N2,n2-dimethylguanosine levels	rs6704782	2	73539327	T	A	-0.0931593	0.0167526	0.230577	2.68386e-08	0.00375334	30.9235
N2,n2-dimethylguanosine levels	rs72979812	6	140438611	A	G	0.243983	0.0490132	0.021343	6.42763e-07	0.00300986	24.7795
N2,n2-dimethylguanosine levels	rs78307818	9	98869372	A	G	0.15342	0.0327636	0.0495227	2.83201e-06	0.00266431	21.9271
N2,n2-dimethylguanosine levels	rs9299178	9	109861521	C	T	-0.0988014	0.0205107	0.142041	1.4568e-06	0.00281904	23.2041
4-hydroxyhippurate levels	rs116040531	4	33533444	C	T	-0.163887	0.0341548	0.0522741	1.59963e-06	0.0027807	23.0243
4-hydroxyhippurate levels	rs117207518	9	24372435	A	C	0.244724	0.0512895	0.0220705	1.82918e-06	0.00274965	22.7665
4-hydroxyhippurate levels	rs117488453	14	97615705	A	G	-0.305696	0.0665886	0.0126759	4.4152e-06	0.00254595	21.0756
4-hydroxyhippurate levels	rs117712099	6	69725820	A	G	0.220517	0.0472613	0.0262361	3.07262e-06	0.0026297	21.7707
4-hydroxyhippurate levels	rs138557597	1	238475324	C	T	0.257301	0.054388	0.0197376	2.23604e-06	0.0027032	22.3809
4-hydroxyhippurate levels	rs34176686	12	12896085	A	G	-0.101076	0.0216503	0.140625	3.03325e-06	0.0026327	21.7956
4-hydroxyhippurate levels	rs57215963	13	74169081	T	G	0.126879	0.0266062	0.0882676	1.85357e-06	0.00274661	22.7412
4-hydroxyhippurate levels	rs75043930	11	40153249	T	A	0.207419	0.0442977	0.0295477	2.83567e-06	0.00264826	21.9248
4-hydroxyhippurate levels	rs80271216	11	47946077	A	G	-0.103232	0.0224522	0.127924	4.26922e-06	0.00255375	21.1403
4-hydroxyhippurate levels	rs937729	2	98357926	G	T	0.0764968	0.0166186	0.278148	4.1629e-06	0.00255954	21.1884
4-hydroxyhippurate levels	rs9557550	13	100929348	A	T	0.190719	0.0405244	0.0350225	2.52296e-06	0.00267528	22.149
3-(3-amino-3-carboxypropyl)uridine levels	rs111430959	1	71894327	A	T	0.16182	0.0345014	0.0470745	2.72886e-06	0.00285731	21.9984
3-(3-amino-3-carboxypropyl)uridine levels	rs11620293	13	41417192	A	T	-0.296906	0.0638006	0.013315	3.26102e-06	0.00281302	21.6565
3-(3-amino-3-carboxypropyl)uridine levels	rs144098166	4	5519291	G	A	0.401517	0.0725569	0.0104044	3.13334e-08	0.0039731	30.6232
3-(3-amino-3-carboxypropyl)uridine levels	rs6843943	4	95706263	G	C	0.0834569	0.0179764	0.212299	3.44108e-06	0.00279969	21.5536
3-(3-amino-3-carboxypropyl)uridine levels	rs77924615	16	20381010	A	G	-0.116107	0.0189775	0.19047	9.46711e-10	0.00485216	37.4316
3-(3-amino-3-carboxypropyl)uridine levels	rs79799178	2	73564108	G	A	-0.101195	0.0193292	0.172594	1.64664e-07	0.00355755	27.4088
5,6-dihydrouridine levels	rs10029860	4	76489948	A	C	0.0827734	0.0145693	0.52504	1.33641e-08	0.00391708	32.2778
5,6-dihydrouridine levels	rs1169302	12	120994499	G	T	0.0703678	0.0148577	0.424185	2.1786e-06	0.00272535	22.4308
5,6-dihydrouridine levels	rs117958023	15	84895338	C	T	-0.431655	0.0664494	0.0122726	8.24901e-11	0.00511478	42.198
5,6-dihydrouridine levels	rs16942363	18	26489985	T	C	0.319391	0.0650751	0.0125353	9.19935e-07	0.00292621	24.0888
5,6-dihydrouridine levels	rs2242047	15	84935465	T	C	-0.341909	0.0589871	0.015545	6.77817e-09	0.00407658	33.5975
5,6-dihydrouridine levels	rs55990066	15	84955430	C	T	-0.282315	0.0300068	0.062868	5.03991e-21	0.0106692	88.5174
5,6-dihydrouridine levels	rs60918373	10	17004642	A	T	0.0972348	0.0198894	0.160568	1.01469e-06	0.00290335	23.9001
5,6-dihydrouridine levels	rs6456703	6	25825891	T	C	0.0855064	0.017027	0.246312	5.1185e-07	0.00306303	25.2186
5,6-dihydrouridine levels	rs6555016	5	1839344	T	C	0.165706	0.0354943	0.0435606	3.03371e-06	0.00264832	21.7951
5,6-dihydrouridine levels	rs7187733	16	51959157	C	T	-0.0726811	0.0157796	0.678174	4.10485e-06	0.00257806	21.2154
5,6-dihydrouridine levels	rs72721052	4	143311236	A	G	0.230261	0.0466898	0.0252987	8.1509e-07	0.00295443	24.3219
5,6-dihydrouridine levels	rs73370164	12	93115373	A	G	0.185684	0.0385633	0.0368383	1.47158e-06	0.00281668	23.1847
5,6-dihydrouridine levels	rs74682209	5	145932700	A	G	-0.155818	0.0315912	0.0573546	8.1262e-07	0.00295516	24.3278
Phenylacetylglutamine levels	rs117576452	20	33861445	T	C	0.168081	0.0359799	0.0438205	2.98963e-06	0.00263857	21.8231
Phenylacetylglutamine levels	rs12029016	1	12068441	A	G	-0.0926698	0.0185831	0.193287	6.13945e-07	0.0030056	24.868
Phenylacetylglutamine levels	rs142214219	16	80619059	T	C	0.21821	0.0475422	0.023824	4.43624e-06	0.00254731	21.0664
Phenylacetylglutamine levels	rs148515684	11	32806391	A	G	0.294714	0.0634009	0.0133722	3.34489e-06	0.0026126	21.6078
Phenylacetylglutamine levels	rs189965433	21	17374612	G	A	0.309917	0.0655961	0.012497	2.30531e-06	0.00269873	22.3221
Phenylacetylglutamine levels	rs2776859	9	78331375	T	C	0.0698461	0.0150343	0.539207	3.38765e-06	0.00260965	21.5833
Phenylacetylglutamine levels	rs45479293	2	190998023	A	G	0.228661	0.0495372	0.0220678	3.91294e-06	0.00257632	21.3069
Phenylacetylglutamine levels	rs7272932	20	7082667	G	T	-0.136353	0.0291371	0.0668371	2.87269e-06	0.00264779	21.8996
3-hydroxydodecanedioate levels	rs112660797	5	173098066	T	G	0.14907	0.031421	0.0710263	2.09253e-06	0.00313113	22.5082
3-hydroxydodecanedioate levels	rs114054586	2	5867174	A	C	0.301308	0.0659582	0.0148951	4.92019e-06	0.00290365	20.8681
3-hydroxydodecanedioate levels	rs150942244	12	128293491	T	C	0.269931	0.0579402	0.0195981	3.18067e-06	0.00301964	21.7043
3-hydroxydodecanedioate levels	rs2009890	14	94603609	G	C	-0.081955	0.0174514	0.309557	2.65078e-06	0.00306817	22.0542
3-hydroxydodecanedioate levels	rs2457840	10	14014336	T	A	0.11783	0.0254565	0.11622	3.67991e-06	0.00298086	21.4247
3-hydroxydodecanedioate levels	rs4237003	8	73381977	G	A	0.296035	0.0642285	0.983534	4.04422e-06	0.00295575	21.2437
3-hydroxydodecanedioate levels	rs4284207	1	46918357	C	T	0.124406	0.0202631	0.795839	8.27723e-10	0.00523258	37.6939
3-hydroxydodecanedioate levels	rs74647473	2	139031105	T	C	-0.27355	0.0590853	0.0192038	3.66112e-06	0.00298223	21.4346
3-hydroxydodecanedioate levels	rs999992	1	152024216	C	G	-0.0823033	0.0174855	0.327447	2.51466e-06	0.0030822	22.1553
1-arachidonylglycerol (20:4) levels	rs10742001	11	23775150	A	G	-0.106502	0.0211993	0.156238	5.06493e-07	0.00328923	25.239
1-arachidonylglycerol (20:4) levels	rs11215670	11	115733516	T	C	0.221077	0.0402002	0.0372577	3.81076e-08	0.00393884	30.2434
1-arachidonylglycerol (20:4) levels	rs11723204	4	81132972	G	T	0.240196	0.0502112	0.0242253	1.72088e-06	0.00298322	22.8839
1-arachidonylglycerol (20:4) levels	rs137996931	2	212760141	C	A	-0.140157	0.0302147	0.0673429	3.50641e-06	0.00280559	21.5176
1-arachidonylglycerol (20:4) levels	rs174564	11	61820833	G	A	-0.270612	0.0160231	0.337395	5.43349e-64	0.0359543	285.234
1-arachidonylglycerol (20:4) levels	rs202190768	4	29445613	T	C	0.0849917	0.0176604	0.251549	1.49019e-06	0.00301919	23.1607
1-arachidonylglycerol (20:4) levels	rs62280280	3	158010844	C	T	-0.0732936	0.0155406	0.482171	2.40203e-06	0.00289993	22.2432
1-arachidonylglycerol (20:4) levels	rs7320450	13	20269777	T	C	-0.259157	0.0542821	0.0201808	1.80374e-06	0.00297148	22.7936
1-arachidonylglycerol (20:4) levels	rs74359901	4	163033822	T	A	0.170341	0.0366053	0.0503881	3.26435e-06	0.00282341	21.6546
1-arachidonylglycerol (20:4) levels	rs78231662	3	173909141	C	T	0.267118	0.0567974	0.0188753	2.56367e-06	0.00288368	22.1182
7-methylguanine levels	rs115467519	6	14742425	A	G	0.309872	0.0676507	0.0125307	4.63936e-06	0.00254066	20.9807
7-methylguanine levels	rs141133698	10	21241971	A	G	-0.222582	0.0453286	0.0285366	9.08805e-07	0.00291875	24.1121
7-methylguanine levels	rs142581143	8	35902856	A	G	0.203486	0.0423817	0.0318165	1.57665e-06	0.00279081	23.0522
7-methylguanine levels	rs2596928	3	9343633	C	T	0.145542	0.0294467	0.0705058	7.71009e-07	0.00295698	24.4289
7-methylguanine levels	rs503569	11	126034348	A	T	0.0725664	0.0158439	0.627247	4.64785e-06	0.00254023	20.9772
7-methylguanine levels	rs55754655	2	200661607	G	A	-0.157024	0.021644	0.136452	4.02126e-13	0.00634924	52.6329
7-methylguanine levels	rs62199434	20	4759996	C	T	-0.0797547	0.0171287	0.251906	3.22085e-06	0.00262514	21.6802
7-methylguanine levels	rs7796997	7	51540619	T	A	-0.0789161	0.0166725	0.288893	2.2088e-06	0.00271257	22.4042
7-methylguanine levels	rs78324169	18	36207034	G	A	0.176367	0.0350844	0.0475583	4.98389e-07	0.00305849	25.2701
1-stearoyl-GPE (18:0) levels	rs117109614	10	55978876	C	T	-0.299548	0.0637549	0.0141452	2.62161e-06	0.00266285	22.0753
1-stearoyl-GPE (18:0) levels	rs117940165	7	8713549	G	T	0.28044	0.0611206	0.0159679	4.46868e-06	0.0025398	21.0525
1-stearoyl-GPE (18:0) levels	rs12658974	5	31669096	A	C	0.112156	0.0236726	0.119122	2.16051e-06	0.00270754	22.4467
1-stearoyl-GPE (18:0) levels	rs139097404	15	43641743	C	T	0.289241	0.0469129	0.0265712	7.02638e-10	0.0045766	38.0133
1-stearoyl-GPE (18:0) levels	rs174560	11	61814292	C	T	-0.0922747	0.0163052	0.308028	1.52072e-08	0.00385863	32.0268
1-stearoyl-GPE (18:0) levels	rs17665744	5	168803796	G	T	0.099528	0.0207168	0.156895	1.55363e-06	0.00278377	23.0805
1-stearoyl-GPE (18:0) levels	rs1866637	2	165077172	T	C	0.0828567	0.017995	0.233673	4.13613e-06	0.00255764	21.2008
1-stearoyl-GPE (18:0) levels	rs2004196	6	41249349	T	C	0.104115	0.0215321	0.14451	1.32925e-06	0.00281986	23.3805
1-stearoyl-GPE (18:0) levels	rs35853021	15	58388444	T	G	0.209211	0.0156847	0.349697	1.38224e-40	0.0210654	177.917
1-stearoyl-GPE (18:0) levels	rs438811	19	44913484	T	C	0.116028	0.018073	0.223265	1.36284e-10	0.00496027	41.2159
1-stearoyl-GPE (18:0) levels	rs526018	15	29272589	G	A	-0.0846891	0.0172393	0.28434	8.98996e-07	0.00291038	24.1332
1-stearoyl-GPE (18:0) levels	rs62036205	16	78841158	C	A	-0.129868	0.0264786	0.0915805	9.35957e-07	0.00290103	24.0555
1-stearoyl-GPE (18:0) levels	rs633695	15	58433640	G	A	0.16951	0.0169379	0.284666	1.409e-23	0.0119686	100.155
1-stearoyl-GPE (18:0) levels	rs6999569	8	125463528	G	A	-0.0774393	0.0150575	0.475619	2.70508e-07	0.00318882	26.4495
1-stearoyl-GPE (18:0) levels	rs77692382	1	39941043	T	C	0.183751	0.017437	0.249206	5.77053e-26	0.0132532	111.049
1-stearoyl-GPE (18:0) levels	rs780093	2	27519736	C	T	-0.0905397	0.0153703	0.597446	3.84867e-09	0.00417921	34.6987
1-stearoyl-GPE (18:0) levels	rs79696139	19	5756634	A	G	0.189042	0.039982	0.0357273	2.26557e-06	0.00269659	22.3557
1-stearoyl-GPE (18:0) levels	rs8058610	16	23702074	T	C	0.0729589	0.0157051	0.604047	3.3914e-06	0.00260341	21.5812
1-stearoyl-GPE (18:0) levels	rs964184	11	116778201	C	G	-0.102733	0.0223445	0.86898	4.27248e-06	0.00255017	21.1387
Phenol sulfate levels	rs10810926	9	18211214	T	G	0.102442	0.020622	0.830308	6.77843e-07	0.00298333	24.6771
Phenol sulfate levels	rs11129820	3	39263303	T	C	0.076294	0.0160833	0.367009	2.09875e-06	0.00272114	22.5025
Phenol sulfate levels	rs1152884	12	66206971	A	G	0.160595	0.0346478	0.053437	3.56832e-06	0.00259829	21.4839
Phenol sulfate levels	rs181271758	6	137666493	T	A	-0.347558	0.0697663	0.0128221	6.30147e-07	0.00300028	24.8178
Phenol sulfate levels	rs2481704	1	62177915	C	T	0.0764262	0.0164635	0.621895	3.44801e-06	0.00260622	21.5496
Phenol sulfate levels	rs6717873	2	121821628	C	T	0.0725305	0.0156906	0.434259	3.79067e-06	0.0025843	21.3679
Phenol sulfate levels	rs77590194	7	31860110	G	C	0.195895	0.0411288	0.0370822	1.90763e-06	0.00274325	22.6858
Phenol sulfate levels	rs7773105	6	31361595	G	A	0.0879342	0.0190375	0.213356	3.85619e-06	0.00258034	21.3352
Phenol sulfate levels	rs78439017	16	57609151	A	G	0.118102	0.0257824	0.103457	4.63357e-06	0.00253786	20.983
Phenol sulfate levels	rs791012	1	105752124	T	C	-0.247265	0.051531	0.0233252	1.59956e-06	0.00278408	23.0244
Oleoylcarnitine levels	rs1171618	10	59706183	C	T	0.0763859	0.0156735	0.375312	1.09597e-06	0.00286795	23.7517
Oleoylcarnitine levels	rs117554227	14	37232305	A	G	-0.171488	0.0363163	0.0452505	2.33447e-06	0.00269289	22.2979
Oleoylcarnitine levels	rs12210538	6	110438805	G	A	-0.206373	0.0174839	0.238476	3.73888e-32	0.0165916	139.325
Oleoylcarnitine levels	rs12317268	12	21199607	G	A	0.106202	0.0206879	0.155942	2.84369e-07	0.00318108	26.3532
Oleoylcarnitine levels	rs1935638	15	93815651	T	C	0.240777	0.0524727	0.0210737	4.46208e-06	0.00254321	21.0554
Oleoylcarnitine levels	rs4615111	3	117768754	T	G	0.0760631	0.0162707	0.691194	2.94151e-06	0.00263945	21.8542
Oleoylcarnitine levels	rs7133712	12	118458445	A	T	0.139356	0.027789	0.0841446	5.30937e-07	0.00303606	25.1481
Oleoylcarnitine levels	rs7830388	8	105524455	G	T	-0.073182	0.0156153	0.450601	2.77836e-06	0.00265265	21.9638
Gamma-glutamylisoleucine levels	rs10928245	2	145354403	C	T	-0.0903801	0.0188109	0.19879	1.55008e-06	0.0027853	23.0848
Gamma-glutamylisoleucine levels	rs116838184	2	213673957	G	A	0.31978	0.0646622	0.0130218	7.59893e-07	0.00295036	24.4569
Gamma-glutamylisoleucine levels	rs144523221	12	71804555	T	G	0.311935	0.0681126	0.0121566	4.6563e-06	0.00253122	20.9736
Gamma-glutamylisoleucine levels	rs17624697	7	53611735	A	T	0.0826404	0.0175038	0.237448	2.34375e-06	0.00268972	22.2905
Gamma-glutamylisoleucine levels	rs4049869	22	24618473	C	A	-0.102128	0.016794	0.31514	1.19265e-09	0.00445451	36.9812
Gamma-glutamylisoleucine levels	rs4578299	10	120537727	C	T	-0.074739	0.0155647	0.648064	1.57214e-06	0.00278202	23.0575
Gamma-glutamylisoleucine levels	rs58080742	11	117479906	A	C	-0.0815726	0.0176265	0.229676	3.69513e-06	0.00258458	21.4169
Malonylcarnitine levels	rs12909542	15	96299040	T	C	0.184391	0.04011	0.0524221	4.28327e-06	0.00361807	21.1336
Malonylcarnitine levels	rs134810	22	27278871	G	T	0.0902445	0.0193735	0.29653	3.19071e-06	0.00371438	21.6983
Malonylcarnitine levels	rs148948392	4	134691429	A	G	0.235439	0.0496349	0.0323138	2.10145e-06	0.00385109	22.5
Malonylcarnitine levels	rs16909306	8	81526986	G	A	0.136086	0.0292567	0.101783	3.2961e-06	0.00370375	21.636
Malonylcarnitine levels	rs200837	5	132364266	A	G	-0.0987569	0.0192237	0.700206	2.78796e-07	0.00451412	26.3913
Malonylcarnitine levels	rs2378502	3	189585922	G	T	0.0898836	0.0178213	0.519484	4.5682e-07	0.00435176	25.438
Malonylcarnitine levels	rs2504846	6	40406107	C	T	-0.247389	0.0524322	0.970108	2.37876e-06	0.00381051	22.262
Malonylcarnitine levels	rs71442305	2	1890520	C	A	-0.192573	0.0408329	0.04932	2.40374e-06	0.00380707	22.2418
Malonylcarnitine levels	rs79553530	4	5535453	A	G	-0.279107	0.0566427	0.0257786	8.32842e-07	0.00415454	24.2803
1-palmitoleoyl-GPC (16:1) levels	rs10864726	1	230160406	T	C	0.0777323	0.0156189	0.602789	6.46384e-07	0.00300234	24.7686
1-palmitoleoyl-GPC (16:1) levels	rs111352869	2	166589504	T	C	0.216941	0.0475211	0.0266029	4.99125e-06	0.00252741	20.8406
1-palmitoleoyl-GPC (16:1) levels	rs116021101	2	163910082	C	T	0.205061	0.0428666	0.0320967	1.72085e-06	0.00277451	22.8838
1-palmitoleoyl-GPC (16:1) levels	rs1260326	2	27508073	C	T	-0.0883864	0.0154441	0.587354	1.04676e-08	0.00396628	32.7526
1-palmitoleoyl-GPC (16:1) levels	rs12608251	18	34782906	T	G	0.0814709	0.0174054	0.732138	2.85768e-06	0.00265672	21.9097
1-palmitoleoyl-GPC (16:1) levels	rs13205488	6	92251137	G	A	0.0790806	0.016564	0.311843	1.80385e-06	0.00276358	22.7934
1-palmitoleoyl-GPC (16:1) levels	rs139757250	8	26220810	C	A	0.251011	0.0512624	0.0227245	9.75112e-07	0.00290662	23.9766
1-palmitoleoyl-GPC (16:1) levels	rs144164029	10	65312253	G	A	-0.356124	0.0747474	0.010381	1.89442e-06	0.00275218	22.6992
1-palmitoleoyl-GPC (16:1) levels	rs2238675	19	19225799	T	C	-0.109997	0.0226789	0.131257	1.23326e-06	0.00285195	23.5244
1-palmitoleoyl-GPC (16:1) levels	rs4727713	7	108575414	A	G	-0.138987	0.0286666	0.0749786	1.2447e-06	0.00284984	23.5069
1-palmitoleoyl-GPC (16:1) levels	rs603424	10	100315722	A	G	-0.178508	0.0198358	0.175791	2.27166e-19	0.00975045	80.9871
1-palmitoleoyl-GPC (16:1) levels	rs61781291	1	39936166	A	T	0.110836	0.0175366	0.252328	2.6111e-10	0.00483316	39.9458
1-palmitoleoyl-GPC (16:1) levels	rs73194667	21	18347104	A	C	-0.121304	0.0238396	0.114872	3.61161e-07	0.00313799	25.8912
1-palmitoleoyl-GPC (16:1) levels	rs7707187	5	23671161	C	T	0.102457	0.021965	0.857901	3.09246e-06	0.00263838	21.7581
N-methyl-2-pyridone-5-carboxamide levels	rs10053736	5	116899172	T	G	0.102768	0.0224746	0.135345	4.81693e-06	0.00255114	20.9089
N-methyl-2-pyridone-5-carboxamide levels	rs113950395	13	67185796	C	A	0.288337	0.0629989	0.0147889	4.72017e-06	0.00255585	20.9476
N-methyl-2-pyridone-5-carboxamide levels	rs11895508	2	5590296	C	T	0.100791	0.0204023	0.171247	7.80442e-07	0.00297648	24.4054
N-methyl-2-pyridone-5-carboxamide levels	rs13063446	3	189807312	A	G	-0.146052	0.0307745	0.0672424	2.07613e-06	0.00274758	22.5234
N-methyl-2-pyridone-5-carboxamide levels	rs13429657	2	238156602	T	C	0.109313	0.0226595	0.138178	1.40597e-06	0.00283871	23.2725
N-methyl-2-pyridone-5-carboxamide levels	rs4282885	10	62484069	A	G	0.0712224	0.015421	0.514171	3.86459e-06	0.00260249	21.3308
N-methyl-2-pyridone-5-carboxamide levels	rs59621444	2	134978078	C	T	-0.112293	0.0191818	0.200785	4.79574e-09	0.00417467	34.271
N-methyl-2-pyridone-5-carboxamide levels	rs76373648	2	206179360	G	C	0.270177	0.0563958	0.0185594	1.66171e-06	0.00279961	22.9511
Gamma-glutamyl-2-aminobutyrate levels	rs10098706	8	134145174	A	G	-0.161208	0.0345064	0.0566971	2.98547e-06	0.00278186	21.826
Gamma-glutamyl-2-aminobutyrate levels	rs10957706	8	74290051	A	G	0.0857544	0.0179151	0.276165	1.69536e-06	0.00291995	22.9126
Gamma-glutamyl-2-aminobutyrate levels	rs116476465	2	152518604	A	G	0.220364	0.0477636	0.0278879	3.95685e-06	0.00271318	21.2857
Gamma-glutamyl-2-aminobutyrate levels	rs11839149	13	49329198	G	C	-0.127039	0.0232012	0.13964	4.36135e-08	0.00381736	29.9815
Gamma-glutamyl-2-aminobutyrate levels	rs12239686	1	237447583	C	T	-0.388734	0.075792	0.0111396	2.9136e-07	0.00335098	26.3062
Gamma-glutamyl-2-aminobutyrate levels	rs12922378	16	80608810	G	A	-0.288703	0.0630687	0.0163121	4.70338e-06	0.00267106	20.9544
Gamma-glutamyl-2-aminobutyrate levels	rs13150543	4	88331890	G	A	-0.0830635	0.0159675	0.445021	1.97129e-07	0.00344682	27.0612
Gamma-glutamyl-2-aminobutyrate levels	rs1324440	6	114452972	C	T	-0.114387	0.0246897	0.1154	3.60452e-06	0.00273592	21.4645
Gamma-glutamyl-2-aminobutyrate levels	rs138800756	12	88239812	T	C	0.11632	0.0254208	0.109646	4.74446e-06	0.00266895	20.9378
Gamma-glutamyl-2-aminobutyrate levels	rs148878363	9	133672772	G	A	-0.256833	0.0555939	0.021164	3.84111e-06	0.00272042	21.3426
Gamma-glutamyl-2-aminobutyrate levels	rs1683095	14	97045410	G	T	-0.100667	0.0216653	0.163809	3.3768e-06	0.00275182	21.5896
Gamma-glutamyl-2-aminobutyrate levels	rs2160387	2	64993776	C	T	0.0820832	0.0159676	0.431617	2.73852e-07	0.00336617	26.4259
Gamma-glutamyl-2-aminobutyrate levels	rs2526103	7	11635952	G	A	0.0839487	0.017299	0.308667	1.21733e-06	0.0030009	23.5497
Gamma-glutamyl-2-aminobutyrate levels	rs6842362	4	130873204	G	T	-0.077015	0.0166028	0.650636	3.5067e-06	0.00274262	21.5173
Gamma-glutamyl-2-aminobutyrate levels	rs72676721	4	111242438	G	C	-0.228738	0.0492472	0.0266546	3.40592e-06	0.00274972	21.5731
Gamma-glutamyl-2-aminobutyrate levels	rs77090488	14	84493455	A	C	-0.336585	0.0717746	0.0125975	2.73917e-06	0.00280285	21.9912
Gamma-glutamyl-2-aminobutyrate levels	rs78334557	3	78621924	G	A	0.258011	0.0467158	0.030041	3.33268e-08	0.00388356	30.5034
1-stearoyl-GPG (18:0) levels	rs112222936	5	109507182	A	G	-0.414686	0.0831917	0.0105147	6.20562e-07	0.00363858	24.8473
1-stearoyl-GPG (18:0) levels	rs13150137	4	56407143	A	G	0.0869926	0.0177804	0.374369	9.95066e-07	0.00350584	23.9377
1-stearoyl-GPG (18:0) levels	rs142774760	2	35902613	A	G	-0.176897	0.0378346	0.0553044	2.93177e-06	0.00320262	21.8606
1-stearoyl-GPG (18:0) levels	rs2428176	6	110484528	G	A	0.0919558	0.0198463	0.241902	3.59712e-06	0.00314533	21.4684
1-stearoyl-GPG (18:0) levels	rs4149056	12	21178615	C	T	0.229643	0.0228637	0.161544	9.76355e-24	0.0146102	100.882
1-stearoyl-GPG (18:0) levels	rs573022450	13	103586745	G	A	0.325849	0.0664654	0.0166421	9.46055e-07	0.00352003	24.0349
1-stearoyl-GPG (18:0) levels	rs72783089	10	48463526	T	C	-0.155821	0.0281216	0.105114	3.00778e-08	0.00449213	30.7024
1-stearoyl-GPG (18:0) levels	rs77534461	7	112053236	T	C	-0.202556	0.0439069	0.0393052	3.96311e-06	0.0031182	21.2826
1-stearoyl-GPG (18:0) levels	rs79363542	6	96269748	A	C	-0.26426	0.0557646	0.0241959	2.14937e-06	0.00328965	22.4567
1-stearoyl-GPG (18:0) levels	rs964184	11	116778201	C	G	-0.134566	0.0250615	0.86735	7.89803e-08	0.00421945	28.8308
Hexanoylglycine levels	rs1047891	2	210675783	A	C	0.325618	0.018865	0.333361	9.34452e-67	0.0472074	297.922
Hexanoylglycine levels	rs113566277	3	14825563	C	T	0.197334	0.0386439	0.0574393	3.28214e-07	0.00431789	26.0761
Hexanoylglycine levels	rs144735792	1	220607547	T	C	-0.314382	0.0678201	0.0176599	3.5604e-06	0.00356089	21.4881
Hexanoylglycine levels	rs147077810	3	195016453	A	G	0.376271	0.0815429	0.0119786	3.94237e-06	0.0035286	21.2926
Hexanoylglycine levels	rs151202997	11	47595900	T	G	0.245436	0.0520132	0.0303863	2.37329e-06	0.00368938	22.2664
Hexanoylglycine levels	rs17063187	5	164340503	A	G	-0.146398	0.0319436	0.0866544	4.58345e-06	0.00348094	21.004
Hexanoylglycine levels	rs190971563	17	74403426	G	A	0.408369	0.0615057	0.0220379	3.1469e-11	0.00727799	44.0834
Hexanoylglycine levels	rs34905538	15	100238572	A	G	0.13419	0.0287322	0.109807	3.00649e-06	0.00361442	21.8124
Hexanoylglycine levels	rs35137479	8	4750152	T	C	0.22376	0.0478587	0.0355768	2.93339e-06	0.00362223	21.8596
Hexanoylglycine levels	rs73488485	9	98531210	C	T	0.399151	0.0797402	0.0128398	5.56765e-07	0.00414976	25.0565
Hexanoylglycine levels	rs7513363	1	75677758	G	A	-0.280778	0.0188464	0.312542	3.38415e-50	0.0355988	221.957
Hexanoylglycine levels	rs76914369	8	86895882	G	A	0.197827	0.0420205	0.0481042	2.50309e-06	0.00367248	22.164
Hexanoylglycine levels	rs9537724	13	57366908	C	T	-0.147787	0.0322432	0.0850654	4.57258e-06	0.00348169	21.0086
Hexanoylglycine levels	rs9821781	3	149644618	A	G	0.0903419	0.0183401	0.568465	8.39653e-07	0.00401916	24.2647
Glutamine degradant levels	rs10774021	12	240132	T	C	0.147532	0.0135304	0.651764	1.10603e-27	0.0141371	118.892
Glutamine degradant levels	rs12611131	19	577321	T	C	0.102723	0.0215057	0.0981024	1.7832e-06	0.00274428	22.8154
Glutamine degradant levels	rs140369356	7	152620885	A	G	-0.18936	0.0405341	0.0269279	2.98839e-06	0.00262535	21.8241
Glutamine degradant levels	rs146767775	5	151313145	T	G	-0.497256	0.0592585	0.0118372	4.80772e-17	0.0084213	70.414
Glutamine degradant levels	rs17279437	3	45772602	A	G	0.238955	0.0212722	0.0990947	2.80074e-29	0.0149913	126.185
Glutamine degradant levels	rs200231	6	50446126	T	A	0.21855	0.045982	0.0198379	2.00475e-06	0.0027173	22.5905
Glutamine degradant levels	rs2467862	15	45351645	G	T	-0.0805078	0.0134064	0.364603	1.91134e-09	0.00433072	36.0621
Glutamine degradant levels	rs5754226	22	32708362	G	A	-0.0860454	0.0180118	0.148054	1.77788e-06	0.00274499	22.8213
Glutamine degradant levels	rs715	2	210678331	C	T	-0.150822	0.0139745	0.306727	3.72823e-27	0.0138545	116.481
Glutamine degradant levels	rs7163136	15	68789165	G	A	-0.111385	0.0233888	0.0820336	1.91371e-06	0.002728	22.6797
Glutamine degradant levels	rs7915131	10	62658896	T	C	0.0595818	0.0129562	0.560259	4.25129e-06	0.00254424	21.1481
Glutamine degradant levels	rs9643828	8	54616513	T	C	0.0657652	0.0142118	0.705567	3.70071e-06	0.00257613	21.4138
5-methyluridine (ribothymidine) levels	rs1005230	6	43768759	C	T	-0.0743937	0.0155218	0.501181	1.64437e-06	0.00280517	22.9714
5-methyluridine (ribothymidine) levels	rs11687659	2	190876471	A	C	-0.079453	0.0161712	0.339074	8.95814e-07	0.00294744	24.1399
5-methyluridine (ribothymidine) levels	rs117811282	14	98968830	A	C	-0.260573	0.056766	0.0183914	4.42618e-06	0.00257367	21.0709
5-methyluridine (ribothymidine) levels	rs131813	22	50522740	G	A	-0.560195	0.0172193	0.771122	1e-200	0.114739	1058.39
5-methyluridine (ribothymidine) levels	rs138247735	13	53838870	A	G	0.293269	0.0597478	0.0166687	9.18015e-07	0.00294171	24.0929
5-methyluridine (ribothymidine) levels	rs140319072	19	39277664	A	G	-0.21365	0.0449917	0.0307817	2.04783e-06	0.00275381	22.5497
5-methyluridine (ribothymidine) levels	rs140816551	6	94150987	T	G	-0.214098	0.0468319	0.0276028	4.83963e-06	0.00255283	20.8998
5-methyluridine (ribothymidine) levels	rs144140959	17	77177480	T	G	-0.264022	0.0568834	0.0186072	3.45959e-06	0.00263121	21.5431
5-methyluridine (ribothymidine) levels	rs188232986	22	50650347	T	A	-0.233325	0.0420564	0.0345403	2.89131e-08	0.00375504	30.7793
5-methyluridine (ribothymidine) levels	rs28607359	22	50299155	T	G	0.0860548	0.0171478	0.284669	5.20961e-07	0.00307459	25.1845
5-methyluridine (ribothymidine) levels	rs28607498	16	6664936	C	A	0.0782582	0.0156657	0.470214	5.86805e-07	0.00304667	24.9551
5-methyluridine (ribothymidine) levels	rs557700	15	47790829	C	T	0.0926237	0.0169232	0.705823	4.42053e-08	0.00365494	29.9557
5-methyluridine (ribothymidine) levels	rs7238	22	50569059	G	A	0.189023	0.0302148	0.0734876	3.95043e-10	0.00476984	39.1372
5-methyluridine (ribothymidine) levels	rs756881	17	34453741	A	G	0.0742805	0.0162661	0.33936	4.95705e-06	0.00254722	20.8537
5-methyluridine (ribothymidine) levels	rs76045878	12	95968129	G	C	0.29932	0.0644717	0.0144526	3.43966e-06	0.00263256	21.5543
5-methyluridine (ribothymidine) levels	rs76221041	2	2825134	C	A	-0.135324	0.0293136	0.0768938	3.90391e-06	0.00260298	21.3114
5-methyluridine (ribothymidine) levels	rs7778639	7	28330948	T	C	-0.0749753	0.0158826	0.592828	2.35148e-06	0.00272145	22.284
5-methyluridine (ribothymidine) levels	rs7804178	7	48082596	C	A	0.144303	0.0152307	0.428195	2.68105e-21	0.0108731	89.7658
Cysteine-glutathione disulfide levels	rs1002981	8	133658632	C	G	-0.0813106	0.0175132	0.296175	3.4367e-06	0.00275242	21.5558
Cysteine-glutathione disulfide levels	rs113915091	18	77507921	T	C	0.137262	0.0268898	0.0977182	3.31487e-07	0.00332528	26.0571
Cysteine-glutathione disulfide levels	rs12700541	7	24673672	A	G	-0.10084	0.0214422	0.16788	2.56518e-06	0.00282389	22.117
Cysteine-glutathione disulfide levels	rs138783171	6	126432553	G	A	-0.2268	0.0488307	0.026968	3.40723e-06	0.00275455	21.5725
Cysteine-glutathione disulfide levels	rs146048920	22	24172628	A	G	0.348625	0.0742628	0.0115592	2.67284e-06	0.00281384	22.0381
Cysteine-glutathione disulfide levels	rs2541497	16	10680264	T	G	0.0768259	0.016638	0.3649	3.88405e-06	0.00272256	21.3213
Cysteine-glutathione disulfide levels	rs2874684	13	34383577	A	G	-0.0769489	0.0168404	0.340809	4.89346e-06	0.00266618	20.8785
Cysteine-glutathione disulfide levels	rs3859862	22	24601103	G	A	-0.289961	0.0165156	0.353678	5.27397e-69	0.0379689	308.241
Cysteine-glutathione disulfide levels	rs4146680	4	178916536	A	G	-0.237734	0.0498308	0.972357	1.83485e-06	0.00290584	22.7608
Cysteine-glutathione disulfide levels	rs4955397	3	38260646	C	T	-0.193483	0.0396694	0.0411961	1.07498e-06	0.0030367	23.7889
Cysteine-glutathione disulfide levels	rs55975236	14	103121098	C	T	-0.109463	0.0238977	0.134579	4.63943e-06	0.00267921	20.9808
Cysteine-glutathione disulfide levels	rs56277124	5	119700743	T	C	-0.243998	0.0518397	0.0240631	2.51656e-06	0.00282857	22.1538
Cysteine-glutathione disulfide levels	rs6688638	1	16178809	C	T	-0.0805562	0.0165959	0.649444	1.21005e-06	0.00300772	23.5611
Cysteine-glutathione disulfide levels	rs924138	16	16032907	C	T	0.101806	0.0166081	0.610003	8.79347e-10	0.00478819	37.5757
Isovalerylglycine levels	rs10022462	4	88322666	T	C	0.0925183	0.0169223	0.450655	4.57077e-08	0.00419349	29.8907
Isovalerylglycine levels	rs1047891	2	210675783	A	C	0.219408	0.0179333	0.313551	2.02945e-34	0.0206531	149.687
Isovalerylglycine levels	rs10896190	11	67638652	C	T	-0.0827846	0.0169918	0.56013	1.10451e-06	0.00333299	23.7367
Isovalerylglycine levels	rs116953025	8	110755655	G	A	0.366846	0.0777071	0.0119318	2.34831e-06	0.00313003	22.2867
Isovalerylglycine levels	rs118143972	16	51059213	C	T	0.217786	0.0428227	0.0396701	3.66154e-07	0.00363075	25.865
Isovalerylglycine levels	rs2271823	3	197004814	C	T	-0.0976133	0.0211542	0.19557	3.94301e-06	0.0029908	21.2924
Isovalerylglycine levels	rs2979782	8	17736534	C	A	0.0942195	0.019524	0.251527	1.39414e-06	0.00327028	23.2886
Isovalerylglycine levels	rs6854192	4	171870341	T	C	0.13092	0.0246102	0.133192	1.03899e-07	0.00397116	28.2997
Isovalerylglycine levels	rs943402	12	100399201	C	T	0.100668	0.0220408	0.180888	4.93938e-06	0.00293034	20.8607
Isovalerylglycine levels	rs9473939	6	50909764	G	T	0.129058	0.0269972	0.107203	1.74929e-06	0.00320923	22.8524
Isovalerylglycine levels	rs9533434	13	43239593	G	C	0.110674	0.0209632	0.211508	1.29587e-07	0.00391145	27.8725
2-hydroxy-3-methylvalerate levels	rs10741744	11	18377191	C	A	-0.101841	0.0196155	0.828473	2.08217e-07	0.00325905	26.9554
2-hydroxy-3-methylvalerate levels	rs10802092	1	119392884	T	A	0.126041	0.0147352	0.593372	1.19172e-17	0.00879703	73.1664
2-hydroxy-3-methylvalerate levels	rs12926840	16	17409877	T	A	-0.0849248	0.0182908	0.199021	3.43319e-06	0.00260814	21.5578
2-hydroxy-3-methylvalerate levels	rs145254519	7	87103034	A	G	-0.166556	0.0356684	0.0426213	3.01836e-06	0.00263796	21.8049
2-hydroxy-3-methylvalerate levels	rs17471689	1	17981561	A	G	-0.0750737	0.0154364	0.34686	1.15382e-06	0.00286089	23.6529
2-hydroxy-3-methylvalerate levels	rs2252210	21	38441734	T	G	0.0718899	0.0145635	0.479614	7.96164e-07	0.00294703	24.3671
2-hydroxy-3-methylvalerate levels	rs2255531	12	120977112	A	G	0.0815944	0.0152159	0.347686	8.21046e-08	0.00347596	28.7558
2-hydroxy-3-methylvalerate levels	rs3802967	11	18322517	C	T	-0.124544	0.01423	0.538856	2.09148e-18	0.00920621	76.6012
2-hydroxy-3-methylvalerate levels	rs6085741	20	764800	A	C	0.0955951	0.0190496	0.176644	5.2151e-07	0.00304535	25.1825
2-hydroxy-3-methylvalerate levels	rs62002923	15	38460594	G	A	0.247818	0.0542867	0.0177942	4.99545e-06	0.00252142	20.8391
2-hydroxy-3-methylvalerate levels	rs72666007	14	28496526	G	A	0.257841	0.0553225	0.0176485	3.15161e-06	0.00262796	21.722
2-hydroxy-3-methylvalerate levels	rs9299181	9	110191155	A	G	-0.0678977	0.0143245	0.523116	2.13739e-06	0.00271789	22.4673
Homostachydrine levels	rs10823750	10	51863926	G	A	0.0709617	0.0150067	0.442529	2.25992e-06	0.00270432	22.3603
Homostachydrine levels	rs114076932	1	66579261	G	A	-0.184597	0.0381419	0.0399781	1.30014e-06	0.0028325	23.4231
Homostachydrine levels	rs11710870	3	71654968	A	G	-0.0955321	0.0208237	0.16092	4.48243e-06	0.00254585	21.0466
Homostachydrine levels	rs117419922	10	9306423	T	G	0.181286	0.0395619	0.0383957	4.59783e-06	0.00253996	20.9978
Homostachydrine levels	rs34837397	4	161581565	T	G	-0.0966884	0.02039	0.164489	2.1166e-06	0.0027195	22.4861
Homostachydrine levels	rs4757429	11	16742895	T	C	-0.0882486	0.0189176	0.197367	3.08761e-06	0.00263206	21.7612
Homostachydrine levels	rs56106855	6	42942193	C	G	0.0782054	0.0167575	0.280955	3.05775e-06	0.00263431	21.7799
Homostachydrine levels	rs75460946	9	81152697	G	A	-0.151211	0.0316067	0.0596018	1.71713e-06	0.00276797	22.888
Homostachydrine levels	rs75562367	7	46900548	A	G	-0.254544	0.055722	0.0188587	4.92153e-06	0.00252424	20.8676
Homostachydrine levels	rs9368998	6	37411852	C	G	-0.0707851	0.0153617	0.388021	4.06775e-06	0.0025683	21.2327
1-arachidonoyl-gpc (20:4n6) levels	rs12271414	11	61670092	C	G	-0.0981658	0.0198008	0.188048	7.13446e-07	0.00296498	24.5785
1-arachidonoyl-gpc (20:4n6) levels	rs12446329	16	66976394	T	C	0.206003	0.0441893	0.0306444	3.13393e-06	0.00262258	21.7327
1-arachidonoyl-gpc (20:4n6) levels	rs12672599	7	12807014	T	C	0.0891403	0.0189982	0.795666	2.70494e-06	0.00265659	22.0152
1-arachidonoyl-gpc (20:4n6) levels	rs12946063	17	17609454	C	T	-0.0790675	0.0155854	0.386518	3.91207e-07	0.00310432	25.7371
1-arachidonoyl-gpc (20:4n6) levels	rs174528	11	61776027	C	T	-0.510101	0.0150856	0.368639	1e-200	0.121527	1143.37
1-arachidonoyl-gpc (20:4n6) levels	rs2883070	17	41817384	C	T	0.0837746	0.0179331	0.242563	2.9902e-06	0.00263346	21.823
1-arachidonoyl-gpc (20:4n6) levels	rs2954021	8	125469835	G	A	-0.0891919	0.0153807	0.509683	6.6734e-09	0.00405221	33.6278
1-arachidonoyl-gpc (20:4n6) levels	rs4500751	16	15046354	T	C	-0.119795	0.0164555	0.310531	3.34003e-13	0.00637142	52.9975
1-arachidonoyl-gpc (20:4n6) levels	rs58542926	19	19268740	T	C	-0.15957	0.0292592	0.0754694	4.93401e-08	0.00358571	29.7425
1-arachidonoyl-gpc (20:4n6) levels	rs61781291	1	39936166	A	T	0.0836417	0.0177146	0.253201	2.33953e-06	0.00269011	22.2937
1-arachidonoyl-gpc (20:4n6) levels	rs73067080	12	21235895	C	T	0.0994238	0.0205219	0.164968	1.26762e-06	0.00283186	23.4718
1-arachidonoyl-gpc (20:4n6) levels	rs79215615	11	62127972	G	A	-0.330792	0.0654482	0.0140329	4.32076e-07	0.00308128	25.5455
1-arachidonoyl-gpc (20:4n6) levels	rs79564235	20	38259905	C	T	0.234166	0.0508779	0.0230685	4.17438e-06	0.00255644	21.1831
2-palmitoyl-GPC (16:0) levels	rs114487589	20	60868997	A	G	-0.219091	0.044076	0.0319084	6.66969e-07	0.0029871	24.7084
2-palmitoyl-GPC (16:0) levels	rs115208534	2	170631868	T	A	-0.274298	0.0587535	0.0182739	3.03226e-06	0.00263594	21.7961
2-palmitoyl-GPC (16:0) levels	rs11571545	1	212615699	A	G	-0.242187	0.0502914	0.0239078	1.46695e-06	0.00280413	23.1907
2-palmitoyl-GPC (16:0) levels	rs11737969	5	115981999	A	G	-0.0758009	0.0159512	0.391326	2.01351e-06	0.00273073	22.582
2-palmitoyl-GPC (16:0) levels	rs61781291	1	39936166	A	T	0.130233	0.0178697	0.252872	3.14806e-13	0.00639917	53.1138
2-palmitoyl-GPC (16:0) levels	rs68005813	6	88253864	A	G	-0.102228	0.0221653	0.138504	3.98722e-06	0.00257263	21.2712
2-palmitoyl-GPC (16:0) levels	rs78997119	9	86113452	A	T	0.143964	0.0306003	0.0693295	2.54282e-06	0.00267668	22.1338
2-palmitoyl-GPC (16:0) levels	rs79106957	19	18951898	A	C	0.167565	0.0352978	0.0553924	2.0628e-06	0.00272515	22.5357
2-palmitoyl-GPC (16:0) levels	rs964184	11	116778201	C	G	-0.105927	0.0229199	0.868706	3.8075e-06	0.00258326	21.3593
2-palmitoleoyl-GPC (16:1) levels	rs10028561	4	21087379	A	T	0.0927406	0.0195675	0.244958	2.14227e-06	0.00334398	22.4631
2-palmitoleoyl-GPC (16:1) levels	rs10735770	1	102457425	G	A	-0.080119	0.0174725	0.63761	4.53064e-06	0.00313075	21.0262
2-palmitoleoyl-GPC (16:1) levels	rs111294304	2	151882009	C	T	0.209863	0.0452235	0.0364869	3.47443e-06	0.00320626	21.5349
2-palmitoleoyl-GPC (16:1) levels	rs1345993	6	143370437	T	G	-0.0795802	0.0171903	0.412933	3.66785e-06	0.00319084	21.431
2-palmitoleoyl-GPC (16:1) levels	rs149844476	2	104075567	A	G	-0.292309	0.0613995	0.0186713	1.9285e-06	0.00337393	22.6649
2-palmitoleoyl-GPC (16:1) levels	rs16924404	10	24231719	A	G	0.0972189	0.020072	0.238295	1.27563e-06	0.00349181	23.4596
2-palmitoleoyl-GPC (16:1) levels	rs17500742	21	30301334	A	G	0.173017	0.0364057	0.058023	2.00963e-06	0.00336222	22.586
2-palmitoleoyl-GPC (16:1) levels	rs34141013	5	168799847	G	A	0.0900272	0.0190502	0.279028	2.29239e-06	0.00332469	22.3331
2-palmitoleoyl-GPC (16:1) levels	rs4974982	4	38969762	C	T	-0.102179	0.0211891	0.206585	1.41938e-06	0.00346132	23.254
2-palmitoleoyl-GPC (16:1) levels	rs603424	10	100315722	A	G	-0.146435	0.0223924	0.171751	6.17285e-11	0.00634706	42.765
2-palmitoleoyl-GPC (16:1) levels	rs76014634	3	66859462	A	G	0.21677	0.0460106	0.0344983	2.46136e-06	0.00330441	22.1964
2-palmitoleoyl-GPC (16:1) levels	rs76466375	12	1312999	T	C	-0.181751	0.0377573	0.0538577	1.48188e-06	0.00344906	23.1714
2-palmitoleoyl-GPC (16:1) levels	rs79085896	6	145056973	T	C	0.365088	0.0791737	0.0115914	4.00291e-06	0.00316596	21.2634
2-palmitoleoyl-GPC (16:1) levels	rs80100523	5	51765452	T	C	-0.159508	0.0317767	0.0759808	5.17661e-07	0.00374943	25.1969
1-arachidonoyl-GPE (20:4n6) levels	rs10017259	4	142397732	A	G	-0.0830187	0.0181421	0.232527	4.73878e-06	0.00252626	20.94
1-arachidonoyl-GPE (20:4n6) levels	rs10770795	12	21293298	G	A	-0.123356	0.0223434	0.13534	3.37226e-08	0.00367302	30.4805
1-arachidonoyl-GPE (20:4n6) levels	rs111411231	19	31733987	T	C	0.176399	0.0370185	0.0457793	1.88714e-06	0.00273882	22.7067
1-arachidonoyl-GPE (20:4n6) levels	rs17008864	2	73215388	C	T	-0.136333	0.026888	0.0889697	3.97e-07	0.00309982	25.709
1-arachidonoyl-GPE (20:4n6) levels	rs17113588	5	152676044	A	G	-0.149467	0.0285328	0.0781896	1.61935e-07	0.00330798	27.4411
1-arachidonoyl-GPE (20:4n6) levels	rs174560	11	61814292	C	T	-0.384949	0.0161464	0.307301	1.25235e-125	0.064325	568.401
1-arachidonoyl-GPE (20:4n6) levels	rs186419492	6	6158472	A	G	-0.360176	0.0762319	0.0101261	2.30399e-06	0.00269268	22.3232
1-arachidonoyl-GPE (20:4n6) levels	rs2243884	1	187443973	C	T	-0.0849616	0.0181134	0.246116	2.72473e-06	0.00265394	22.0012
1-arachidonoyl-GPE (20:4n6) levels	rs262145	7	158954712	G	T	-0.0783967	0.0170875	0.700825	4.47626e-06	0.00253942	21.0493
1-arachidonoyl-GPE (20:4n6) levels	rs2935562	8	100772059	G	C	-0.0924787	0.0201338	0.816402	4.36504e-06	0.00254522	21.0975
1-arachidonoyl-GPE (20:4n6) levels	rs2980882	8	125468458	G	A	-0.0822252	0.0153516	0.47597	8.50248e-08	0.00345778	28.6882
1-arachidonoyl-GPE (20:4n6) levels	rs55837305	5	20158184	A	G	-0.154979	0.0334877	0.0551712	3.6931e-06	0.00258375	21.4178
1-arachidonoyl-GPE (20:4n6) levels	rs61781291	1	39936166	A	T	0.0853201	0.0177873	0.252895	1.61318e-06	0.00277508	23.0082
1-arachidonoyl-GPE (20:4n6) levels	rs73218916	3	111342521	G	A	0.229632	0.0494845	0.0248409	3.47606e-06	0.00259774	21.5341
1-arachidonoyl-GPE (20:4n6) levels	rs80318161	3	26416819	T	C	0.251687	0.0540826	0.0205704	3.25932e-06	0.00261258	21.6574
1-arachidonoyl-GPE (20:4n6) levels	rs907035	16	83955359	A	G	-0.0799857	0.0156033	0.524342	2.95643e-07	0.0031682	26.278
1-arachidonoyl-GPE (20:4n6) levels	rs9909922	17	48064482	C	T	0.117923	0.0244811	0.11165	1.4579e-06	0.00279845	23.2025
1-palmitoyl-GPE (16:0) levels	rs11973617	7	152685531	G	T	0.0892839	0.0192225	0.784998	3.40473e-06	0.00260064	21.5738
1-palmitoyl-GPE (16:0) levels	rs12318075	12	21208653	G	T	0.122449	0.0203319	0.165698	1.71731e-09	0.00436455	36.2706
1-palmitoyl-GPE (16:0) levels	rs1260326	2	27508073	C	T	-0.086921	0.0155185	0.587683	2.1298e-08	0.00377738	31.3726
1-palmitoyl-GPE (16:0) levels	rs12914626	15	58446224	T	C	-0.141397	0.0167325	0.697107	2.90257e-17	0.00855679	71.4099
1-palmitoyl-GPE (16:0) levels	rs144767726	14	99646450	A	C	-0.244711	0.0452687	0.0299272	6.45406e-08	0.00351936	29.2221
1-palmitoyl-GPE (16:0) levels	rs438811	19	44913484	T	C	0.0911216	0.0182632	0.223406	6.05773e-07	0.00299964	24.8937
1-palmitoyl-GPE (16:0) levels	rs623263	6	83759926	C	T	0.105369	0.0221091	0.137547	1.88058e-06	0.00273765	22.7135
1-palmitoyl-GPE (16:0) levels	rs7515857	1	39952958	T	G	0.147805	0.0175583	0.251826	3.8308e-17	0.00849169	70.862
1-palmitoyl-GPE (16:0) levels	rs79282610	2	160561529	C	T	-0.148564	0.0294956	0.0726077	4.73345e-07	0.0030568	25.3695
1-linoleoyl-GPE (18:2) levels	rs117382682	19	53631588	T	C	-0.344575	0.0729273	0.0116539	2.30213e-06	0.00268995	22.3248
1-linoleoyl-GPE (18:2) levels	rs12916185	15	72408684	C	A	0.119146	0.0243237	0.111044	9.66529e-07	0.00289048	23.9938
1-linoleoyl-GPE (18:2) levels	rs13253349	8	58411926	A	G	-0.0782544	0.0168873	0.297513	3.58807e-06	0.00258761	21.4732
1-linoleoyl-GPE (18:2) levels	rs141487100	12	48633523	T	A	0.321999	0.0698848	0.012363	4.07417e-06	0.00255834	21.2297
1-linoleoyl-GPE (18:2) levels	rs148603336	11	97459564	A	G	0.2948	0.0623444	0.015324	2.26111e-06	0.00269411	22.3594
1-linoleoyl-GPE (18:2) levels	rs1650825	11	129873498	G	A	-0.165117	0.0351258	0.0505319	2.59209e-06	0.00266257	22.0969
1-linoleoyl-GPE (18:2) levels	rs174546	11	61802358	T	C	0.28307	0.0159736	0.339458	2.88399e-70	0.0365541	314.038
1-linoleoyl-GPE (18:2) levels	rs181334212	2	241409245	A	T	-0.352097	0.0676095	0.0128748	1.91091e-07	0.003266	27.1212
1-linoleoyl-GPE (18:2) levels	rs184648706	8	42734644	C	T	0.242323	0.052101	0.022155	3.30305e-06	0.0026067	21.632
1-linoleoyl-GPE (18:2) levels	rs2043082	15	58382109	A	G	0.0858762	0.0164217	0.342822	1.70027e-07	0.00329309	27.347
1-linoleoyl-GPE (18:2) levels	rs494342	13	55994104	A	T	0.0821689	0.0171294	0.711729	1.61095e-06	0.00277238	23.0107
1-linoleoyl-GPE (18:2) levels	rs62202204	20	20769638	A	G	-0.104563	0.0226295	0.14244	3.8254e-06	0.00257285	21.3504
1-linoleoyl-GPE (18:2) levels	rs73069021	12	21247021	A	G	0.132622	0.0206069	0.164627	1.22829e-10	0.00497926	41.4196
1-linoleoyl-GPE (18:2) levels	rs77692382	1	39941043	T	C	0.128077	0.0178513	0.249177	7.25006e-13	0.00618069	51.4757
1-linoleoyl-GPE (18:2) levels	rs794410	11	91729003	G	A	-0.0757448	0.0158671	0.414163	1.80875e-06	0.00274564	22.7882
1-linoleoyl-GPE (18:2) levels	rs9358341	6	20525257	C	A	-0.0979851	0.0189389	0.21942	2.29438e-07	0.00322356	26.7677
1-oleoyl-GPE (18:1) levels	rs117555927	8	132412834	G	C	0.234693	0.0437777	0.0311253	8.27554e-08	0.00345865	28.7405
1-oleoyl-GPE (18:1) levels	rs11839404	13	82631318	C	T	-0.108876	0.0227098	0.132857	1.63284e-06	0.0027679	22.9846
1-oleoyl-GPE (18:1) levels	rs139013064	13	23595460	T	C	0.220409	0.0475594	0.0270139	3.57983e-06	0.00258689	21.4776
1-oleoyl-GPE (18:1) levels	rs139121249	9	22961446	A	T	0.297704	0.0595192	0.0170661	5.67936e-07	0.00301205	25.0181
1-oleoyl-GPE (18:1) levels	rs139516793	2	7551475	G	T	0.323417	0.0690889	0.0126651	2.85249e-06	0.00263924	21.9134
1-oleoyl-GPE (18:1) levels	rs147461700	6	13335554	C	A	-0.148611	0.0321077	0.0625622	3.68283e-06	0.00258035	21.4232
1-oleoyl-GPE (18:1) levels	rs1492701	1	39956146	G	C	0.119866	0.0177373	0.2525	1.40049e-11	0.00548461	45.6685
1-oleoyl-GPE (18:1) levels	rs174590	11	61849505	C	G	0.0990179	0.0186368	0.21555	1.07817e-07	0.00339722	28.2283
1-oleoyl-GPE (18:1) levels	rs35853021	15	58388444	T	G	0.0954371	0.0161066	0.349571	3.11648e-09	0.00422189	35.1097
1-oleoyl-GPE (18:1) levels	rs62244644	3	72602751	T	C	-0.0999133	0.0213424	0.154661	2.84861e-06	0.00263955	21.9159
1-oleoyl-GPE (18:1) levels	rs6574093	14	72728122	T	G	-0.0741244	0.0161028	0.365699	4.16047e-06	0.00255227	21.1894
1-oleoyl-GPE (18:1) levels	rs67086575	2	27463613	G	A	0.0922591	0.0202086	0.1767	4.98661e-06	0.00251057	20.8423
1-oleoyl-GPE (18:1) levels	rs72830608	6	20518889	T	G	-0.0866184	0.0188802	0.218777	4.47948e-06	0.00253526	21.0478
1-oleoyl-GPE (18:1) levels	rs73069021	12	21247021	A	G	0.112145	0.0205776	0.164426	5.04085e-08	0.00357382	29.701
1-oleoyl-GPE (18:1) levels	rs7654103	4	25946802	T	C	0.0923075	0.0200251	0.179506	4.03467e-06	0.00255935	21.2483
1-oleoyl-GPE (18:1) levels	rs77200981	11	84157652	C	T	-0.334435	0.0677771	0.0127832	8.04238e-07	0.00293157	24.3477
1-oleoyl-GPE (18:1) levels	rs9931199	16	60343318	C	T	-0.100705	0.0220382	0.147734	4.88727e-06	0.0025152	20.8809
2-hydroxypalmitate levels	rs10820752	9	104985855	C	G	-0.0892208	0.0172421	0.275862	2.28426e-07	0.00323708	26.7764
2-hydroxypalmitate levels	rs138770040	3	132784412	T	C	-0.271062	0.0559676	0.0185502	1.27771e-06	0.00283687	23.4565
2-hydroxypalmitate levels	rs148860440	1	43702825	A	G	0.357263	0.0756628	0.0102264	2.33796e-06	0.00269679	22.2952
2-hydroxypalmitate levels	rs1528801	2	51478241	T	G	0.0916088	0.0192502	0.191809	1.94697e-06	0.00273919	22.6466
2-hydroxypalmitate levels	rs28550594	1	16089094	A	G	-0.0905159	0.0171911	0.26327	1.39976e-07	0.00335115	27.7231
2-hydroxypalmitate levels	rs4236287	7	16353839	C	G	-0.0817149	0.0174871	0.251171	2.9704e-06	0.00264136	21.8357
2-hydroxypalmitate levels	rs45599238	2	31372009	A	G	-0.31375	0.0686266	0.0122576	4.83473e-06	0.00252867	20.9017
2-hydroxypalmitate levels	rs540664108	10	3308530	T	C	0.180832	0.0388245	0.0416246	3.19796e-06	0.00262426	21.694
2-hydroxypalmitate levels	rs72743374	15	73820768	T	C	0.117508	0.0241917	0.109142	1.18967e-06	0.00285345	23.594
Docosapentaenoate (n6 DPA; 22:5n6) levels	rs11588956	1	44631088	G	C	0.0820104	0.0162376	0.387633	4.40312e-07	0.00337265	25.509
Docosapentaenoate (n6 DPA; 22:5n6) levels	rs145231675	5	26003977	T	C	-0.273452	0.0577751	0.0192464	2.21182e-06	0.00296303	22.4017
Docosapentaenoate (n6 DPA; 22:5n6) levels	rs174570	11	61829740	T	C	-0.162184	0.0231642	0.131023	2.53287e-12	0.00646115	49.0209
Docosapentaenoate (n6 DPA; 22:5n6) levels	rs17686579	4	149408424	C	A	-0.0974666	0.0177866	0.289175	4.25855e-08	0.00396774	30.028
Docosapentaenoate (n6 DPA; 22:5n6) levels	rs182193976	11	82728820	A	G	-0.332326	0.0717636	0.0122487	3.64167e-06	0.00283681	21.4447
Docosapentaenoate (n6 DPA; 22:5n6) levels	rs6884129	5	159951575	C	G	-0.129407	0.0274574	0.0926222	2.44071e-06	0.00293807	22.2125
Docosapentaenoate (n6 DPA; 22:5n6) levels	rs7822784	8	15046534	A	G	-0.0808679	0.01727	0.326335	2.83294e-06	0.00290035	21.9264
Gulonate levels	rs10496399	2	105611264	C	T	-0.0806174	0.0175695	0.219751	4.46491e-06	0.00271665	21.0542
Gulonate levels	rs141569914	3	6888841	C	A	-0.115242	0.0252109	0.0930294	4.85135e-06	0.00269618	20.8951
Gulonate levels	rs2189569	7	19752625	T	C	0.0798844	0.0168616	0.255536	2.16211e-06	0.00289563	22.4454
Gulonate levels	rs2776037	21	14945612	C	T	0.0870092	0.0148034	0.578766	4.16113e-09	0.00444987	34.5468
Gulonate levels	rs3879823	8	144924391	C	T	0.167575	0.0337562	0.048621	6.89623e-07	0.00317838	24.644
Gulonate levels	rs3944510	1	115374736	A	C	-0.0707971	0.0150933	0.606609	2.72355e-06	0.0028386	22.002
Gulonate levels	rs3957147	6	32714358	T	C	0.0919317	0.0191128	0.170884	1.50965e-06	0.00298442	23.1357
Gulonate levels	rs75072359	1	55237741	T	A	-0.185188	0.0392561	0.0359922	2.38852e-06	0.00287104	22.2542
Gulonate levels	rs77518118	4	11006179	T	A	0.322444	0.0674824	0.0118274	1.76872e-06	0.00294526	22.8311
Gulonate levels	rs79253762	4	182895692	T	C	-0.178664	0.037051	0.0406193	1.42049e-06	0.00299948	23.2527
Gulonate levels	rs79318581	11	125397285	A	G	0.174927	0.0381998	0.0391061	4.66628e-06	0.00270577	20.9697
Isobutyrylglycine levels	rs1047891	2	210675783	A	C	0.226272	0.0174476	0.315507	1.84201e-38	0.0220393	168.186
Isobutyrylglycine levels	rs10739211	9	105712398	C	A	0.0901446	0.0179931	0.288612	5.44468e-07	0.00335194	25.0996
Isobutyrylglycine levels	rs10896190	11	67638652	C	T	-0.0925512	0.0165244	0.561966	2.13253e-08	0.00418579	31.3699
Isobutyrylglycine levels	rs149792721	5	88845984	G	T	0.304088	0.0659347	0.0155451	3.98883e-06	0.00284198	21.2701
Isobutyrylglycine levels	rs2085270	15	92516396	C	A	-0.0804503	0.0166328	0.602562	1.31923e-06	0.00312501	23.3951
Isobutyrylglycine levels	rs2469541	15	76269777	T	C	0.0822687	0.0168113	0.377088	9.89885e-07	0.00319861	23.9479
Isobutyrylglycine levels	rs34240687	16	73102792	C	T	-0.112024	0.0242399	0.129972	3.81024e-06	0.00285368	21.358
Isobutyrylglycine levels	rs4734360	8	97362638	G	C	-0.089814	0.0184432	0.726067	1.11736e-06	0.00316756	23.7146
Isobutyrylglycine levels	rs57730736	19	7756272	T	C	-0.0779171	0.0169554	0.421948	4.31886e-06	0.00282169	21.1178
Isobutyrylglycine levels	rs60506432	8	17736608	A	G	0.100068	0.0198493	0.214188	4.62201e-07	0.00339399	25.4156
Isobutyrylglycine levels	rs61842485	10	9219654	A	T	0.232684	0.0508366	0.0260564	4.71468e-06	0.0027993	20.9498
Isobutyrylglycine levels	rs6443905	3	183832811	A	T	0.20174	0.0421802	0.0391481	1.7286e-06	0.00305579	22.8753
Isobutyrylglycine levels	rs7111570	11	134271204	T	C	0.380813	0.0484631	0.02861	3.90953e-15	0.00820558	61.7449
Isobutyrylglycine levels	rs76361465	5	175515470	C	T	-0.153582	0.0321894	0.0687156	1.83122e-06	0.00304102	22.7643
Isobutyrylglycine levels	rs76633163	15	60829591	G	A	-0.228997	0.0500724	0.0268542	4.80073e-06	0.00279469	20.9152
Isobutyrylglycine levels	rs77747938	8	50419559	A	G	-0.162486	0.0332307	0.0637852	1.01021e-06	0.00319338	23.9085
Glutarylcarnitine (c5-dc) levels	rs1047891	2	210675783	A	C	-0.102111	0.0163686	0.309205	4.4263e-10	0.00470282	38.9154
Glutarylcarnitine (c5-dc) levels	rs111909590	6	160124014	T	C	0.205586	0.0386996	0.0387345	1.08215e-07	0.00341485	28.2211
Glutarylcarnitine (c5-dc) levels	rs1134688	1	53216027	G	T	-0.247742	0.0178196	0.228101	6.09484e-44	0.0229304	193.287
Glutarylcarnitine (c5-dc) levels	rs114049349	5	173655987	T	C	-0.239996	0.0469029	0.0261271	3.10666e-07	0.00316894	26.1823
Glutarylcarnitine (c5-dc) levels	rs114965806	5	36406285	T	C	-0.210247	0.0431141	0.0314817	1.07979e-06	0.00287907	23.7805
Glutarylcarnitine (c5-dc) levels	rs12431901	14	100296166	T	G	0.0907431	0.0163776	0.309956	3.01299e-08	0.0037136	30.6992
Glutarylcarnitine (c5-dc) levels	rs17050680	4	139025494	G	A	0.0865557	0.0165221	0.291038	1.61654e-07	0.00332124	27.4448
Glutarylcarnitine (c5-dc) levels	rs2062541	16	16033378	A	G	0.116396	0.015752	0.611229	1.47625e-13	0.00658595	54.6015
Glutarylcarnitine (c5-dc) levels	rs2102629	1	93706565	G	A	0.0814308	0.0164153	0.63864	7.02507e-07	0.00297898	24.6082
Glutarylcarnitine (c5-dc) levels	rs2405528	5	132458606	A	G	0.113989	0.0187933	0.19966	1.31599e-09	0.00444701	36.7892
Glutarylcarnitine (c5-dc) levels	rs55936281	4	158727444	T	C	-0.130268	0.0170435	0.265345	2.1174e-14	0.00704323	58.4195
Glutarylcarnitine (c5-dc) levels	rs72740425	15	50576342	G	T	0.240521	0.0472271	0.0266042	3.52705e-07	0.00313936	25.9372
Glutarylcarnitine (c5-dc) levels	rs74403937	16	21589880	A	G	0.188055	0.0389913	0.0385973	1.41411e-06	0.00281639	23.2613
Glutarylcarnitine (c5-dc) levels	rs74717771	5	36241853	C	T	-0.0983186	0.0151683	0.409674	9.06153e-11	0.00507541	42.0143
Glutarylcarnitine (c5-dc) levels	rs76908475	21	32444438	T	C	0.118136	0.024769	0.105065	1.84685e-06	0.00275444	22.7482
Glutarylcarnitine (c5-dc) levels	rs78185702	15	76317894	T	C	0.205695	0.0266881	0.086938	1.28443e-14	0.00716102	59.4035
Glutarylcarnitine (c5-dc) levels	rs78247926	7	115250009	T	G	0.185468	0.0384146	0.0407168	1.37875e-06	0.00282229	23.3102
Glutarylcarnitine (c5-dc) levels	rs8012	19	12899706	G	A	-0.308657	0.014854	0.548997	6.64715e-96	0.0498147	431.783
Glutarylcarnitine (c5-dc) levels	rs87790	10	11010038	C	T	-0.114659	0.0241299	0.10915	2.01682e-06	0.00273401	22.579
Glutarylcarnitine (c5-dc) levels	rs9622534	22	37017566	C	T	0.114095	0.0214722	0.148894	1.07478e-07	0.00341647	28.2345
Glutarylcarnitine (c5-dc) levels	rs9934475	16	72977678	A	G	-0.0731267	0.015612	0.412291	2.81323e-06	0.00265683	21.9399
Carnitine C5:1 levels	rs10456189	6	56407183	T	C	0.0993201	0.0211935	0.152491	2.78139e-06	0.00270567	21.9619
Carnitine C5:1 levels	rs111513152	9	91650287	G	A	-0.175454	0.0357191	0.0486847	9.01358e-07	0.00297178	24.1282
Carnitine C5:1 levels	rs12618204	2	154132049	T	C	0.187163	0.0387363	0.0411743	1.35361e-06	0.00287565	23.3455
Carnitine C5:1 levels	rs138090466	7	136260885	T	C	0.332664	0.0712261	0.0119701	3.00412e-06	0.0026875	21.8139
Carnitine C5:1 levels	rs35313923	2	120675022	T	C	-0.0931908	0.0195685	0.194817	1.91414e-06	0.00279382	22.6794
Carnitine C5:1 levels	rs3785864	17	61227251	T	C	0.0887391	0.017949	0.727738	7.65531e-07	0.00301039	24.4427
Carnitine C5:1 levels	rs4973352	2	230943518	T	C	-0.265023	0.0556604	0.0194193	1.92225e-06	0.00279282	22.6712
Carnitine C5:1 levels	rs745581	2	2729334	T	C	0.0711432	0.0154997	0.478174	4.43292e-06	0.00259582	21.0678
Carnitine C5:1 levels	rs7678928	4	88301675	T	C	-0.12351	0.01553	0.460619	1.82011e-15	0.0077529	63.2501
Carnitine C5:1 levels	rs76987122	12	95880091	C	G	0.274004	0.0531285	0.0210806	2.50425e-07	0.00327504	26.5986
Hydroquinone sulfate levels	rs112354254	5	32003783	A	C	-0.0797304	0.0167492	0.624934	1.93346e-06	0.00294184	22.66
Hydroquinone sulfate levels	rs112822061	7	99306410	G	C	-0.143987	0.0313658	0.069867	4.4202e-06	0.00273642	21.0734
Hydroquinone sulfate levels	rs114296583	3	131589440	A	C	0.234344	0.0488071	0.0280313	1.57532e-06	0.00299281	23.0538
Hydroquinone sulfate levels	rs12290224	11	32189457	G	C	0.326164	0.065594	0.0153236	6.61048e-07	0.00320913	24.7254
Hydroquinone sulfate levels	rs148013175	14	45371122	T	C	-0.313762	0.0686496	0.0137681	4.86595e-06	0.00271259	20.8893
Hydroquinone sulfate levels	rs2171691	1	164720091	T	C	-0.0768843	0.0165322	0.358452	3.31003e-06	0.00280822	21.6279
Hydroquinone sulfate levels	rs2621953	13	76664348	T	C	-0.0851215	0.0183383	0.747515	3.45487e-06	0.00279758	21.5457
Hydroquinone sulfate levels	rs987987	2	106976654	G	A	0.0800301	0.0174294	0.697901	4.39691e-06	0.00273773	21.0835
Beta-hydroxyisovaleroylcarnitine levels	rs1107329	9	129155435	G	C	-0.0840019	0.0170005	0.275903	7.76662e-07	0.0029578	24.4149
Beta-hydroxyisovaleroylcarnitine levels	rs13289681	9	91657259	A	G	-0.139984	0.0290325	0.0737242	1.42377e-06	0.00281685	23.2481
Beta-hydroxyisovaleroylcarnitine levels	rs144650342	15	44086059	A	G	-0.327025	0.0690082	0.0123434	2.14853e-06	0.0027213	22.4575
Beta-hydroxyisovaleroylcarnitine levels	rs150177352	5	78530710	G	C	-0.32305	0.0705516	0.011713	4.67389e-06	0.0025411	20.9665
Beta-hydroxyisovaleroylcarnitine levels	rs186858269	2	36092514	A	G	0.311998	0.0681782	0.012436	4.73457e-06	0.0025381	20.9417
Beta-hydroxyisovaleroylcarnitine levels	rs2501320	1	159890469	A	G	-0.0824828	0.0167586	0.33305	8.57475e-07	0.00293478	24.2243
Beta-hydroxyisovaleroylcarnitine levels	rs28412395	15	93334733	C	T	-0.156524	0.0337777	0.0540156	3.58754e-06	0.00260238	21.4734
Beta-hydroxyisovaleroylcarnitine levels	rs589823	7	125121332	C	A	-0.0723516	0.0153906	0.421144	2.58852e-06	0.00267806	22.0996
Beta-hydroxyisovaleroylcarnitine levels	rs6443851	3	183101261	G	A	-0.256558	0.016141	0.675591	6.89111e-57	0.0297837	252.645
Beta-hydroxyisovaleroylcarnitine levels	rs74466606	8	127480780	T	C	-0.208073	0.0436294	0.0316893	1.85054e-06	0.00275597	22.7443
Beta-hydroxyisovaleroylcarnitine levels	rs74590775	13	111436391	C	G	0.10338	0.0220102	0.141165	2.64116e-06	0.00267339	22.061
Catechol sulfate levels	rs113787014	8	29997641	T	C	-0.288071	0.0551031	0.0201613	1.715e-07	0.00330584	27.3305
Catechol sulfate levels	rs116799198	7	100664144	A	G	0.183583	0.0401018	0.038832	4.6959e-06	0.00253692	20.9574
Catechol sulfate levels	rs117950985	11	624151	T	C	0.21459	0.0451693	0.0305064	2.02609e-06	0.0027316	22.57
Catechol sulfate levels	rs118087581	6	147982071	G	A	0.288371	0.0613068	0.0160899	2.55439e-06	0.0026779	22.1251
Catechol sulfate levels	rs11953541	5	15675807	C	T	-0.0815522	0.0167419	0.319116	1.10946e-06	0.00287135	23.728
Catechol sulfate levels	rs1366298	5	35103600	A	T	-0.209292	0.0455595	0.0300903	4.35224e-06	0.00255452	21.1032
Catechol sulfate levels	rs143550070	21	16457169	G	T	-0.366159	0.0663833	0.014074	3.47142e-08	0.0036787	30.4244
Catechol sulfate levels	rs188329253	12	21758113	G	T	0.141741	0.0309589	0.0695204	4.68612e-06	0.0025374	20.9614
Catechol sulfate levels	rs2472297	15	74735539	T	C	0.0964419	0.017786	0.250517	5.88207e-08	0.0035555	29.4019
Catechol sulfate levels	rs4237533	10	121572838	G	A	-0.071772	0.015685	0.548301	4.74315e-06	0.00253461	20.9383
Catechol sulfate levels	rs56070039	4	37539231	T	C	-0.271819	0.0561137	0.0188897	1.27204e-06	0.00283962	23.4651
Catechol sulfate levels	rs72835680	17	41813297	T	C	-0.125778	0.0274375	0.0925149	4.55825e-06	0.00254382	21.0146
Catechol sulfate levels	rs74689782	6	30883824	A	G	-0.243535	0.047735	0.0271436	3.36425e-07	0.00314885	26.0285
Catechol sulfate levels	rs7635119	3	31975115	T	C	0.0942839	0.0193809	0.199014	1.14587e-06	0.00286388	23.6661
Catechol sulfate levels	rs7795670	7	156462105	C	T	-0.0947243	0.0197433	0.194303	1.60417e-06	0.00278577	23.0188
7-alpha-hydroxy-3-oxo-4-cholestenoate (7-hoca) levels	rs13057638	22	46266293	T	C	-0.130925	0.0262878	0.101145	6.3437e-07	0.00300344	24.8049
7-alpha-hydroxy-3-oxo-4-cholestenoate (7-hoca) levels	rs13093968	3	42841973	A	G	-0.0768298	0.0159825	0.383923	1.5311e-06	0.00279861	23.1084
7-alpha-hydroxy-3-oxo-4-cholestenoate (7-hoca) levels	rs142296498	5	104106873	T	G	0.284909	0.0623692	0.0154137	4.92145e-06	0.00252791	20.8676
7-alpha-hydroxy-3-oxo-4-cholestenoate (7-hoca) levels	rs2303771	16	87755258	A	G	0.0757012	0.0162887	0.341506	3.36022e-06	0.00261628	21.599
7-alpha-hydroxy-3-oxo-4-cholestenoate (7-hoca) levels	rs2689427	7	16920515	T	C	-0.127797	0.0267992	0.910165	1.85421e-06	0.00275416	22.7404
7-alpha-hydroxy-3-oxo-4-cholestenoate (7-hoca) levels	rs28550594	1	16089094	A	G	-0.0799224	0.0174452	0.263347	4.62016e-06	0.00254254	20.9887
7-alpha-hydroxy-3-oxo-4-cholestenoate (7-hoca) levels	rs41272687	2	218814154	T	C	-0.321406	0.0520967	0.0217576	6.8549e-10	0.00460123	38.0616
7-alpha-hydroxy-3-oxo-4-cholestenoate (7-hoca) levels	rs507924	6	152786599	A	C	-0.0775701	0.0164548	0.635817	2.42741e-06	0.00269167	22.223
7-alpha-hydroxy-3-oxo-4-cholestenoate (7-hoca) levels	rs6893926	5	135223917	G	A	0.0903361	0.0196966	0.190945	4.50984e-06	0.00254813	21.0349
7-alpha-hydroxy-3-oxo-4-cholestenoate (7-hoca) levels	rs71439915	13	61840545	G	A	0.24442	0.0507546	0.0233012	1.46667e-06	0.0028086	23.1912
7-alpha-hydroxy-3-oxo-4-cholestenoate (7-hoca) levels	rs78022833	3	185781799	C	G	0.223933	0.0475328	0.0265249	2.46352e-06	0.00268825	22.1947
7-alpha-hydroxy-3-oxo-4-cholestenoate (7-hoca) levels	rs815476	3	55666055	A	G	-0.119444	0.0247163	0.108701	1.34753e-06	0.00282827	23.354
Octadecanedioate levels	rs10255591	7	76117091	C	T	0.112834	0.018756	0.20472	1.78867e-09	0.00438296	36.1909
Octadecanedioate levels	rs10918448	1	166396233	C	T	-0.0847538	0.0182885	0.238474	3.58181e-06	0.00260558	21.4764
Octadecanedioate levels	rs147509526	19	15665520	T	C	0.334654	0.0671054	0.0132382	6.13258e-07	0.00301606	24.8701
Octadecanedioate levels	rs16855032	2	141320499	G	C	-0.150279	0.0328501	0.056794	4.76934e-06	0.00253919	20.9278
Octadecanedioate levels	rs183570385	14	81968633	C	T	0.278399	0.0602357	0.0162924	3.80374e-06	0.00259165	21.3613
Octadecanedioate levels	rs189458667	6	17735764	A	G	0.249456	0.0541629	0.0204484	4.11143e-06	0.0025736	21.2121
Octadecanedioate levels	rs2886518	3	61559310	C	T	0.0749049	0.0160563	0.351267	3.08401e-06	0.00264032	21.7635
Octadecanedioate levels	rs4149056	12	21178615	C	T	0.220966	0.0207748	0.15555	2.02098e-26	0.0135743	113.13
Octadecanedioate levels	rs55744319	19	15871011	A	G	-0.161683	0.0165605	0.29695	1.62083e-22	0.0114617	95.3195
Octadecanedioate levels	rs56260745	9	2194705	T	G	-0.215647	0.0447364	0.0308189	1.43273e-06	0.00281848	23.2362
Octadecanedioate levels	rs751317	2	236686459	T	C	-0.0866324	0.0181876	0.228586	1.90482e-06	0.00275225	22.6887
Octadecanedioate levels	rs75337602	8	64371609	A	C	0.179555	0.0365819	0.0453154	9.18746e-07	0.00292191	24.0914
Octadecanedioate levels	rs76447629	17	54923736	A	G	0.11327	0.0239326	0.115666	2.2136e-06	0.00271734	22.4001
Octadecanedioate levels	rs79018858	11	74095781	A	G	0.162862	0.0352629	0.0477178	3.86493e-06	0.00258794	21.3306
Tetradecanedioate (C14-DC) levels	rs12406866	1	46916299	T	G	0.155643	0.0185571	0.792138	4.97561e-17	0.00843846	70.3459
Tetradecanedioate (C14-DC) levels	rs146273038	4	107850179	T	C	-0.293642	0.0624263	0.0147041	2.55327e-06	0.00266959	22.1259
Tetradecanedioate (C14-DC) levels	rs17548667	13	106681074	T	C	-0.136219	0.027578	0.0821442	7.83692e-07	0.00294289	24.3978
Tetradecanedioate (C14-DC) levels	rs192475369	9	33552509	T	A	0.275362	0.0579333	0.0166524	2.00343e-06	0.00272565	22.5918
Tetradecanedioate (C14-DC) levels	rs35746477	3	143090720	G	C	-0.101052	0.0176699	0.23712	1.0723e-08	0.00394104	32.7056
Tetradecanedioate (C14-DC) levels	rs4149056	12	21178615	C	T	0.506324	0.0197989	0.155005	3.01962e-144	0.0733179	653.996
Tetradecanedioate (C14-DC) levels	rs4762697	12	21162039	T	A	0.176615	0.0166062	0.713967	2.0364e-26	0.0134995	113.114
Tetradecanedioate (C14-DC) levels	rs59407853	7	52892286	T	A	0.131334	0.0285152	0.0729013	4.10979e-06	0.00255972	21.213
Tetradecanedioate (C14-DC) levels	rs9459497	6	165725498	C	T	0.0751527	0.0153832	0.542291	1.03241e-06	0.00287904	23.8669
Hexadecanedioate (C16-DC) levels	rs12406866	1	46916299	T	G	0.107603	0.018556	0.792401	6.67727e-09	0.00405546	33.6264
Hexadecanedioate (C16-DC) levels	rs147509526	19	15665520	T	C	0.320819	0.0651895	0.0134216	8.59564e-07	0.00292427	24.2195
Hexadecanedioate (C16-DC) levels	rs2425637	20	44395409	T	G	-0.0744535	0.01514	0.523486	8.75883e-07	0.00291994	24.1835
Hexadecanedioate (C16-DC) levels	rs35746477	3	143090720	G	C	-0.10575	0.0176234	0.236864	1.96646e-09	0.00434127	36.0065
Hexadecanedioate (C16-DC) levels	rs4149056	12	21178615	C	T	0.515822	0.0197078	0.154974	5.32828e-151	0.0766016	685.052
Hexadecanedioate (C16-DC) levels	rs4498360	6	18681541	A	G	0.071542	0.0153655	0.430737	3.224e-06	0.00261828	21.6785
Hexadecanedioate (C16-DC) levels	rs79400241	19	15873592	G	C	-0.0967905	0.0162165	0.29589	2.39257e-09	0.00429543	35.6247
Hexadecanedioate (C16-DC) levels	rs9459497	6	165725498	C	T	0.0711684	0.0153479	0.542276	3.5348e-06	0.002597	21.5019
Glycerophosphoethanolamine levels	rs117605274	7	74687404	G	A	0.329771	0.0695096	0.0128173	2.09273e-06	0.00272773	22.5079
[truncated: 12,958 more rows]

## Sheet: Supplementary Table 3
Supplementary Table 3. Selected thyroid cancer-associated SNPs
SNP	chr	pos	effect_allele	other_allele	beta	se	eaf	pval	R²	F
rs116909374	14	36269155	T	C	0.5692	0.047927	0.03784	1.566e-32	0.000105267	141.049
rs12130559	1	233276358	C	T	-0.15572	0.024229	0.2089	1.303e-10	3.08301e-05	41.3064
rs12543882	8	32553175	T	C	0.25236	0.019386	0.4764	9.7e-39	0.000126468	169.459
rs16857609	2	217431785	T	C	0.3346	0.021472	0.273	9.535e-55	0.000181217	242.833
rs17134154	5	112144837	C	T	-0.24823	0.028581	0.1416	3.781e-18	5.62989e-05	75.4317
rs17293632	15	67150258	T	C	0.16594	0.022421	0.2409	1.353e-13	4.08832e-05	54.7762
rs1766124	14	36197293	T	C	0.17598	0.020113	0.6147	2.141e-18	5.71372e-05	76.5549
rs2490395	1	243295620	G	A	-0.12573	0.020854	0.523	1.651e-09	2.85986e-05	36.3496
rs34393407	14	54709452	C	T	0.15641	0.026944	0.151	6.431e-09	2.51515e-05	33.6981
rs3891167	18	658423	G	A	-0.13377	0.024455	0.2635	4.502e-08	2.35413e-05	29.9214
rs4977490	9	19054389	T	C	0.13993	0.021064	0.34	3.07e-11	3.62346e-05	44.1306
rs7030241	9	97788093	A	T	-0.4874	0.020369	0.6561	1.564e-126	0.000430402	572.574
rs7734992	5	1280013	C	T	0.1695	0.021067	0.4314	8.576e-16	5.09295e-05	64.7342
rs78775620	8	132869226	T	C	0.42888	0.063027	0.02283	1.013e-11	3.456e-05	46.304
rs79574287	3	168981832	G	A	0.23539	0.039921	0.06116	3.714e-09	2.59497e-05	34.7675
rs796395	1	218508629	A	G	0.14509	0.019459	0.4751	8.896e-14	4.14941e-05	55.5948
rs8105767	19	22032639	G	A	0.12649	0.02099	0.3052	1.678e-09	2.71048e-05	36.3151
rs9419958	10	103916188	C	T	-0.21201	0.027815	0.8726	2.494e-14	4.33617e-05	58.0971
rs9971770	12	65639270	C	G	0.53097	0.07671	0.01851	4.46e-12	4.6728e-05	47.9111

## Sheet: Supplementary Table 4
Supplementary Table 4. Selected TNFS14-associated SNPs
SNP	chr	pos	effect_allele	other_allele	beta	se	eaf	pval	R²	F
rs10211598	2	137066601	T	C	-0.0628	0.0137	0.6354	4.56e-06	0.00178238	21.0125
rs11085155	19	5968688	A	G	-0.0811	0.0176	0.1772	4.07e-06	0.00180046	21.2332
rs11105725	12	91045724	T	C	-0.0683	0.0147	0.3338	3.38e-06	0.00189956	21.5877
rs11569551	19	6682873	A	G	0.2584	0.0327	0.0429	2.74e-15	0.00526799	62.4438
rs115950744	6	56788897	A	G	-0.2574	0.0506	0.0213	3.64e-07	0.00228478	25.8771
rs117442125	7	28896826	A	T	0.1692	0.0364	0.9583	3.35e-06	0.00190127	21.6072
rs117720118	8	36844946	T	G	-0.1456	0.0303	0.0551	1.55e-06	0.00195782	23.0907
rs11950562	5	131652529	A	C	0.0785	0.0132	0.5494	2.73e-09	0.00299047	35.3664
rs1461044	12	74925803	T	C	-0.1519	0.0316	0.0635	1.53e-06	0.00195604	23.1069
rs147119146	4	125709779	A	C	-0.2421	0.0498	0.0299	1.17e-06	0.00200122	23.6337
rs2738591	16	78681855	T	C	-0.063	0.0133	0.5474	2.17e-06	0.00189998	22.4377
rs344560	19	6665020	T	C	-0.4894	0.0273	0.0625	7.29e-72	0.0265322	321.368
rs34925583	18	14002436	C	G	-0.0698	0.0152	0.2595	4.39e-06	0.00185562	21.0874
rs4772260	13	100645723	T	C	0.0619	0.0135	0.5736	4.54e-06	0.00178033	21.0239
rs59801342	9	132432461	A	G	0.229	0.0497	0.024	4.07e-06	0.00197672	21.2304
rs74600570	15	79463978	T	C	-0.2255	0.0472	0.0287	1.77e-06	0.00193451	22.8249
rs76778362	5	39861942	C	G	-0.2117	0.043	0.0273	8.51e-07	0.0020518	24.2384
rs7688836	4	94769686	A	G	-0.0818	0.0166	0.2019	8.32e-07	0.00205551	24.2823
rs78336300	8	27416526	A	C	0.2392	0.0522	0.0209	4.6e-06	0.0019201	20.9982
rs79233212	8	99636603	A	G	-0.2358	0.0506	0.023	3.16e-06	0.00191086	21.7163
rs79791117	10	111146614	T	C	-0.2336	0.0511	0.9787	4.84e-06	0.0019134	20.898
rs9295562	6	22713651	T	C	-0.0651	0.0141	0.3144	3.89e-06	0.001808	21.3169
rs9962377	18	70105531	T	C	-0.0905	0.0186	0.1483	1.14e-06	0.00200378	23.674

## Sheet: Supplementary Table 5
Supplementary Table 5. Causal effects of inflammatory cytokines on thyroid cancer
Exposure	outcome	method	nsnp	b	se	pval	lo_ci	up_ci	or	or_lci95	or_uci95	estimate	total_R²	tot_F
Eukaryotic translation initiation factor 4E-binding protein 1 levels	Thyroid cancer	MR Egger	5	0.632279	0.676575	0.418969	-0.693808	1.95837	1.8819	0.49967	7.08774	1.88(0.50-7.09)	0.0103635	30.8318
Eukaryotic translation initiation factor 4E-binding protein 1 levels	Thyroid cancer	Weighted median	5	0.286142	0.19475	0.141758	-0.0955686	0.667853	1.33128	0.908856	1.95005	1.33(0.91-1.95)	0.0103635	30.8318
Eukaryotic translation initiation factor 4E-binding protein 1 levels	Thyroid cancer	Inverse variance weighted (fixed effects)	5	0.0600985	0.14732	0.683314	-0.228649	0.348846	1.06194	0.795608	1.41743	1.06(0.80-1.42)	0.0103635	30.8318
Eukaryotic translation initiation factor 4E-binding protein 1 levels	Thyroid cancer	Weighted mode	5	0.299631	0.242257	0.283804	-0.175194	0.774455	1.34936	0.839294	2.16941	1.35(0.84-2.17)	0.0103635	30.8318
Eukaryotic translation initiation factor 4E-binding protein 1 levels	Thyroid cancer	Simple mode	5	0.360889	0.298285	0.292934	-0.223749	0.945528	1.4346	0.799516	2.57417	1.43(0.80-2.57)	0.0103635	30.8318
Adenosine Deaminase levels	Thyroid cancer	MR Egger	7	-0.167512	0.0951665	0.138688	-0.354038	0.0190144	0.845767	0.701848	1.0192	0.85(0.70-1.02)	0.0539369	119.929
Adenosine Deaminase levels	Thyroid cancer	Weighted median	7	-0.101041	0.0689621	0.142875	-0.236207	0.0341246	0.903896	0.789617	1.03471	0.90(0.79-1.03)	0.0539369	119.929
Adenosine Deaminase levels	Thyroid cancer	Inverse variance weighted (fixed effects)	7	-0.0981476	0.0625907	0.116861	-0.220825	0.0245301	0.906515	0.801857	1.02483	0.91(0.80-1.02)	0.0539369	119.929
Adenosine Deaminase levels	Thyroid cancer	Weighted mode	7	-0.107564	0.0753934	0.203564	-0.255335	0.0402068	0.898019	0.774657	1.04103	0.90(0.77-1.04)	0.0539369	119.929
Adenosine Deaminase levels	Thyroid cancer	Simple mode	7	-0.142247	0.136258	0.336733	-0.409313	0.12482	0.867407	0.664107	1.13294	0.87(0.66-1.13)	0.0539369	119.929
Artemin levels	Thyroid cancer	MR Egger	8	-0.129562	1.15212	0.91413	-2.38773	2.1286	0.87848	0.0918383	8.4031	0.88(0.09-8.40)	0.0161777	23.27
Artemin levels	Thyroid cancer	Weighted median	8	0.132225	0.14945	0.376295	-0.160697	0.425146	1.14136	0.85155	1.52981	1.14(0.85-1.53)	0.0161777	23.27
Artemin levels	Thyroid cancer	Inverse variance weighted (fixed effects)	8	0.137571	0.109479	0.208898	-0.0770071	0.352149	1.14748	0.925883	1.42212	1.15(0.93-1.42)	0.0161777	23.27
Artemin levels	Thyroid cancer	Weighted mode	8	0.128014	0.205837	0.553705	-0.275427	0.531454	1.13657	0.759248	1.70141	1.14(0.76-1.70)	0.0161777	23.27
Artemin levels	Thyroid cancer	Simple mode	8	0.148946	0.233034	0.543061	-0.307801	0.605692	1.16061	0.735062	1.83252	1.16(0.74-1.83)	0.0161777	23.27
Axin-1 levels	Thyroid cancer	MR Egger	5	0.526761	0.516061	0.382517	-0.484719	1.53824	1.69344	0.61587	4.6564	1.69(0.62-4.66)	0.01061	21.2159
Axin-1 levels	Thyroid cancer	Weighted median	5	-0.0384852	0.209952	0.854559	-0.449992	0.373021	0.962246	0.637633	1.45212	0.96(0.64-1.45)	0.01061	21.2159
Axin-1 levels	Thyroid cancer	Inverse variance weighted (fixed effects)	5	-0.201386	0.149553	0.178114	-0.49451	0.0917384	0.817597	0.60987	1.09608	0.82(0.61-1.10)	0.01061	21.2159
Axin-1 levels	Thyroid cancer	Weighted mode	5	0.0417386	0.269573	0.884452	-0.486625	0.570102	1.04262	0.614698	1.76845	1.04(0.61-1.77)	0.01061	21.2159
Axin-1 levels	Thyroid cancer	Simple mode	5	0.0115129	0.308284	0.971999	-0.592724	0.61575	1.01158	0.552819	1.85104	1.01(0.55-1.85)	0.01061	21.2159
beta-nerve growth factor levels	Thyroid cancer	MR Egger	18	0.108479	0.185095	0.566005	-0.254308	0.471265	1.11458	0.775453	1.60202	1.11(0.78-1.60)	0.0326638	26.7808
beta-nerve growth factor levels	Thyroid cancer	Weighted median	18	-0.0822083	0.107423	0.444108	-0.292758	0.128341	0.92108	0.746203	1.13694	0.92(0.75-1.14)	0.0326638	26.7808
beta-nerve growth factor levels	Thyroid cancer	Inverse variance weighted (fixed effects)	18	-0.0119778	0.0837391	0.886261	-0.176106	0.152151	0.988094	0.838529	1.16434	0.99(0.84-1.16)	0.0326638	26.7808
beta-nerve growth factor levels	Thyroid cancer	Weighted mode	18	-0.13106	0.170388	0.45234	-0.46502	0.202901	0.877166	0.628122	1.22495	0.88(0.63-1.22)	0.0326638	26.7808
beta-nerve growth factor levels	Thyroid cancer	Simple mode	18	-0.120724	0.184006	0.52055	-0.481376	0.239928	0.886279	0.617933	1.27116	0.89(0.62-1.27)	0.0326638	26.7808
Caspase 8 levels	Thyroid cancer	MR Egger	6	-1.40322	0.836068	0.168579	-3.04192	0.23547	0.245803	0.0477433	1.2655	0.25(0.05-1.27)	0.0108698	26.1708
Caspase 8 levels	Thyroid cancer	Weighted median	6	0.197224	0.180799	0.275339	-0.157141	0.55159	1.21802	0.854583	1.73601	1.22(0.85-1.74)	0.0108698	26.1708
Caspase 8 levels	Thyroid cancer	Inverse variance weighted (fixed effects)	6	0.11851	0.136405	0.384952	-0.148844	0.385863	1.12582	0.861704	1.47088	1.13(0.86-1.47)	0.0108698	26.1708
Caspase 8 levels	Thyroid cancer	Weighted mode	6	0.325612	0.335559	0.376435	-0.332084	0.983308	1.38488	0.717427	2.67328	1.38(0.72-2.67)	0.0108698	26.1708
Caspase 8 levels	Thyroid cancer	Simple mode	6	0.339346	0.319914	0.337334	-0.287685	0.966377	1.40403	0.749998	2.6284	1.40(0.75-2.63)	0.0108698	26.1708
Eotaxin levels	Thyroid cancer	MR Egger	16	-0.00964227	0.182552	0.958622	-0.367444	0.34816	0.990404	0.692502	1.41646	0.99(0.69-1.42)	0.0455404	43.8783
Eotaxin levels	Thyroid cancer	Weighted median	16	0.0864649	0.0926938	0.350923	-0.0952151	0.268145	1.09031	0.909177	1.30754	1.09(0.91-1.31)	0.0455404	43.8783
Eotaxin levels	Thyroid cancer	Inverse variance weighted (fixed effects)	16	-0.00873137	0.0677724	0.897489	-0.141565	0.124103	0.991307	0.867998	1.13213	0.99(0.87-1.13)	0.0455404	43.8783
Eotaxin levels	Thyroid cancer	Weighted mode	16	0.0696262	0.103461	0.511203	-0.133158	0.27241	1.07211	0.875327	1.31313	1.07(0.88-1.31)	0.0455404	43.8783
Eotaxin levels	Thyroid cancer	Simple mode	16	-0.0529567	0.14722	0.724076	-0.341507	0.235594	0.948421	0.710699	1.26566	0.95(0.71-1.27)	0.0455404	43.8783
C-C motif chemokine 19 levels	Thyroid cancer	MR Egger	12	-0.186704	0.0764609	0.0347408	-0.336567	-0.0368402	0.82969	0.714218	0.96383	0.83(0.71-0.96)	0.0737398	91.6778
C-C motif chemokine 19 levels	Thyroid cancer	Weighted median	12	-0.116727	0.0726737	0.108234	-0.259168	0.0257132	0.889828	0.771694	1.02605	0.89(0.77-1.03)	0.0737398	91.6778
C-C motif chemokine 19 levels	Thyroid cancer	Inverse variance weighted (fixed effects)	12	-0.113173	0.0539988	0.0360968	-0.21901	-0.00733495	0.892996	0.803313	0.992692	0.89(0.80-0.99)	0.0737398	91.6778
C-C motif chemokine 19 levels	Thyroid cancer	Weighted mode	12	-0.121355	0.0786643	0.151169	-0.275537	0.0328274	0.88572	0.759165	1.03337	0.89(0.76-1.03)	0.0737398	91.6778
C-C motif chemokine 19 levels	Thyroid cancer	Simple mode	12	-0.124146	0.120201	0.323861	-0.35974	0.111448	0.883251	0.697858	1.1179	0.88(0.70-1.12)	0.0737398	91.6778
C-C motif chemokine 20 levels	Thyroid cancer	MR Egger	8	0.214449	0.404013	0.614622	-0.577416	1.00631	1.23918	0.561347	2.7355	1.24(0.56-2.74)	0.0179369	32.5976
C-C motif chemokine 20 levels	Thyroid cancer	Weighted median	8	0.0743658	0.148448	0.616402	-0.216592	0.365324	1.0772	0.805258	1.44098	1.08(0.81-1.44)	0.0179369	32.5976
C-C motif chemokine 20 levels	Thyroid cancer	Inverse variance weighted (fixed effects)	8	0.0422916	0.108338	0.696265	-0.170051	0.254634	1.0432	0.843622	1.28999	1.04(0.84-1.29)	0.0179369	32.5976
C-C motif chemokine 20 levels	Thyroid cancer	Weighted mode	8	0.0842669	0.201441	0.688248	-0.310558	0.479092	1.08792	0.733038	1.61461	1.09(0.73-1.61)	0.0179369	32.5976
C-C motif chemokine 20 levels	Thyroid cancer	Simple mode	8	-0.010017	0.226156	0.965908	-0.453284	0.433249	0.990033	0.635538	1.54226	0.99(0.64-1.54)	0.0179369	32.5976
C-C motif chemokine 23 levels	Thyroid cancer	MR Egger	11	0.0724873	0.0710187	0.334058	-0.0667093	0.211684	1.07518	0.935467	1.23576	1.08(0.94-1.24)	0.0856703	116.168
C-C motif chemokine 23 levels	Thyroid cancer	Weighted median	11	0.0584702	0.058812	0.320131	-0.0568013	0.173742	1.06021	0.944782	1.18975	1.06(0.94-1.19)	0.0856703	116.168
C-C motif chemokine 23 levels	Thyroid cancer	Inverse variance weighted (fixed effects)	11	0.0377836	0.0531618	0.477253	-0.0664136	0.141981	1.03851	0.935744	1.15255	1.04(0.94-1.15)	0.0856703	116.168
C-C motif chemokine 23 levels	Thyroid cancer	Weighted mode	11	0.063844	0.0618214	0.326065	-0.0573258	0.185014	1.06593	0.944286	1.20324	1.07(0.94-1.20)	0.0856703	116.168
C-C motif chemokine 23 levels	Thyroid cancer	Simple mode	11	0.0699493	0.153415	0.658167	-0.230743	0.370642	1.07245	0.793943	1.44866	1.07(0.79-1.45)	0.0856703	116.168
C-C motif chemokine 25 levels	Thyroid cancer	MR Egger	18	-0.0394931	0.0533613	0.469956	-0.144081	0.065095	0.961277	0.865817	1.06726	0.96(0.87-1.07)	0.162474	158.568
C-C motif chemokine 25 levels	Thyroid cancer	Weighted median	18	-0.0416145	0.0471258	0.377209	-0.133981	0.0507521	0.959239	0.874607	1.05206	0.96(0.87-1.05)	0.162474	158.568
C-C motif chemokine 25 levels	Thyroid cancer	Inverse variance weighted (fixed effects)	18	-0.0334829	0.0354959	0.345533	-0.103055	0.036089	0.967071	0.902078	1.03675	0.97(0.90-1.04)	0.162474	158.568
C-C motif chemokine 25 levels	Thyroid cancer	Weighted mode	18	-0.0496035	0.0459752	0.295695	-0.139715	0.0405078	0.951607	0.869606	1.04134	0.95(0.87-1.04)	0.162474	158.568
C-C motif chemokine 25 levels	Thyroid cancer	Simple mode	18	-0.00109109	0.0955656	0.991024	-0.1884	0.186217	0.99891	0.828284	1.20468	1.00(0.83-1.20)	0.162474	158.568
C-C motif chemokine 28 levels	Thyroid cancer	MR Egger	13	0.305117	0.368187	0.42489	-0.416529	1.02676	1.35678	0.659331	2.79202	1.36(0.66-2.79)	0.0255301	29.6652
C-C motif chemokine 28 levels	Thyroid cancer	Weighted median	13	0.217488	0.147726	0.140957	-0.0720551	0.507031	1.24295	0.93048	1.66035	1.24(0.93-1.66)	0.0255301	29.6652
C-C motif chemokine 28 levels	Thyroid cancer	Inverse variance weighted (multiplicative random effects)	13	0.165375	0.145938	0.257135	-0.120663	0.451414	1.17984	0.886333	1.57053	1.18(0.89-1.57)	0.0255301	29.6652
C-C motif chemokine 28 levels	Thyroid cancer	Weighted mode	13	0.238932	0.191839	0.236726	-0.137073	0.614937	1.26989	0.871907	1.84954	1.27(0.87-1.85)	0.0255301	29.6652
C-C motif chemokine 28 levels	Thyroid cancer	Simple mode	13	0.197865	0.243962	0.43313	-0.2803	0.676031	1.2188	0.755557	1.96606	1.22(0.76-1.97)	0.0255301	29.6652
C-C motif chemokine 4 levels	Thyroid cancer	MR Egger	10	-0.00877955	0.0781775	0.91335	-0.162007	0.144448	0.991259	0.850435	1.1554	0.99(0.85-1.16)	0.107055	171.263
C-C motif chemokine 4 levels	Thyroid cancer	Weighted median	10	-0.0234727	0.0536296	0.661617	-0.128587	0.0816413	0.976801	0.879337	1.08507	0.98(0.88-1.09)	0.107055	171.263
C-C motif chemokine 4 levels	Thyroid cancer	Inverse variance weighted (fixed effects)	10	-0.0352133	0.0431772	0.414756	-0.119841	0.049414	0.9654	0.887062	1.05066	0.97(0.89-1.05)	0.107055	171.263
C-C motif chemokine 4 levels	Thyroid cancer	Weighted mode	10	-0.0156625	0.0534009	0.775944	-0.120328	0.0890033	0.98446	0.886629	1.09308	0.98(0.89-1.09)	0.107055	171.263
C-C motif chemokine 4 levels	Thyroid cancer	Simple mode	10	0.0568308	0.0849261	0.520176	-0.109624	0.223286	1.05848	0.896171	1.25018	1.06(0.90-1.25)	0.107055	171.263
Natural killer cell receptor 2B4 levels	Thyroid cancer	MR Egger	15	0.367575	0.143791	0.0239056	0.0857438	0.649406	1.44423	1.08953	1.9144	1.44(1.09-1.91)	0.047518	47.464
Natural killer cell receptor 2B4 levels	Thyroid cancer	Weighted median	15	0.261375	0.0895527	0.00351524	0.0858518	0.436898	1.29871	1.08964	1.5479	1.30(1.09-1.55)	0.047518	47.464
Natural killer cell receptor 2B4 levels	Thyroid cancer	Inverse variance weighted (fixed effects)	15	0.177354	0.0667962	0.00792733	0.0464333	0.308274	1.19405	1.04753	1.36107	1.19(1.05-1.36)	0.047518	47.464
Natural killer cell receptor 2B4 levels	Thyroid cancer	Weighted mode	15	0.263433	0.0912725	0.0119632	0.0845388	0.442327	1.30139	1.08822	1.55632	1.30(1.09-1.56)	0.047518	47.464
Natural killer cell receptor 2B4 levels	Thyroid cancer	Simple mode	15	0.251026	0.152641	0.122321	-0.0481502	0.550203	1.28534	0.952991	1.7336	1.29(0.95-1.73)	0.047518	47.464
CD40L receptor levels	Thyroid cancer	MR Egger	9	-0.0837605	0.0696158	0.268015	-0.220208	0.0526865	0.919651	0.802352	1.0541	0.92(0.80-1.05)	0.103981	159.785
CD40L receptor levels	Thyroid cancer	Weighted median	9	-0.0831259	0.0486974	0.0878244	-0.178573	0.0123211	0.920235	0.836463	1.0124	0.92(0.84-1.01)	0.103981	159.785
CD40L receptor levels	Thyroid cancer	Inverse variance weighted (fixed effects)	9	-0.0820617	0.0445687	0.0655861	-0.169416	0.00529289	0.921215	0.844157	1.00531	0.92(0.84-1.01)	0.103981	159.785
CD40L receptor levels	Thyroid cancer	Weighted mode	9	-0.0777924	0.0502158	0.159936	-0.176215	0.0206305	0.925156	0.838437	1.02084	0.93(0.84-1.02)	0.103981	159.785
CD40L receptor levels	Thyroid cancer	Simple mode	9	-0.244208	0.152324	0.147555	-0.542762	0.0543469	0.783325	0.581141	1.05585	0.78(0.58-1.06)	0.103981	159.785
T-cell surface glycoprotein CD5 levels	Thyroid cancer	MR Egger	18	0.128803	0.293102	0.666216	-0.445678	0.703283	1.13747	0.64039	2.02037	1.14(0.64-2.02)	0.0380374	32.3141
T-cell surface glycoprotein CD5 levels	Thyroid cancer	Weighted median	18	-0.206994	0.10672	0.0524274	-0.416165	0.00217625	0.813024	0.659571	1.00218	0.81(0.66-1.00)	0.0380374	32.3141
T-cell surface glycoprotein CD5 levels	Thyroid cancer	Inverse variance weighted (fixed effects)	18	-0.0570929	0.0739239	0.439925	-0.201984	0.087798	0.944506	0.817108	1.09177	0.94(0.82-1.09)	0.0380374	32.3141
T-cell surface glycoprotein CD5 levels	Thyroid cancer	Weighted mode	18	-0.248625	0.150534	0.116961	-0.543671	0.0464208	0.779872	0.580613	1.04752	0.78(0.58-1.05)	0.0380374	32.3141
T-cell surface glycoprotein CD5 levels	Thyroid cancer	Simple mode	18	-0.257766	0.180169	0.170644	-0.610898	0.0953654	0.772776	0.542863	1.10006	0.77(0.54-1.10)	0.0380374	32.3141
T-cell surface glycoprotein CD6 isoform levels	Thyroid cancer	MR Egger	8	0.00508428	0.201759	0.980713	-0.390364	0.400532	1.0051	0.676811	1.49262	1.01(0.68-1.49)	0.0250091	40.9833
T-cell surface glycoprotein CD6 isoform levels	Thyroid cancer	Weighted median	8	-0.0513499	0.115812	0.657484	-0.278342	0.175642	0.949946	0.757038	1.19201	0.95(0.76-1.19)	0.0250091	40.9833
T-cell surface glycoprotein CD6 isoform levels	Thyroid cancer	Inverse variance weighted (fixed effects)	8	-0.0333291	0.0925613	0.71879	-0.214749	0.148091	0.96722	0.806744	1.15962	0.97(0.81-1.16)	0.0250091	40.9833
T-cell surface glycoprotein CD6 isoform levels	Thyroid cancer	Weighted mode	8	-0.062139	0.131195	0.650175	-0.319282	0.195004	0.939752	0.726671	1.21532	0.94(0.73-1.22)	0.0250091	40.9833
T-cell surface glycoprotein CD6 isoform levels	Thyroid cancer	Simple mode	8	-0.140185	0.163022	0.418312	-0.459708	0.179339	0.869198	0.631468	1.19643	0.87(0.63-1.20)	0.0250091	40.9833
CUB domain-containing protein 1 levels	Thyroid cancer	MR Egger	14	-0.190199	0.173321	0.294006	-0.529908	0.149509	0.826794	0.588659	1.16126	0.83(0.59-1.16)	0.0447342	47.7355
CUB domain-containing protein 1 levels	Thyroid cancer	Weighted median	14	0.00711476	0.0960879	0.940975	-0.181218	0.195447	1.00714	0.834254	1.21585	1.01(0.83-1.22)	0.0447342	47.7355
CUB domain-containing protein 1 levels	Thyroid cancer	Inverse variance weighted (fixed effects)	14	0.0787009	0.0679345	0.246667	-0.0544507	0.211853	1.08188	0.947005	1.23597	1.08(0.95-1.24)	0.0447342	47.7355
CUB domain-containing protein 1 levels	Thyroid cancer	Weighted mode	14	-0.0537755	0.127878	0.680973	-0.304417	0.196866	0.947645	0.737553	1.21758	0.95(0.74-1.22)	0.0447342	47.7355
CUB domain-containing protein 1 levels	Thyroid cancer	Simple mode	14	-0.0366241	0.185247	0.846334	-0.399708	0.32646	0.964038	0.670516	1.38605	0.96(0.67-1.39)	0.0447342	47.7355
Macrophage colony-stimulating factor 1 levels	Thyroid cancer	MR Egger	6	0.457579	0.327756	0.235184	-0.184823	1.09998	1.58024	0.831251	3.00411	1.58(0.83-3.00)	0.0250349	61.1086
Macrophage colony-stimulating factor 1 levels	Thyroid cancer	Weighted median	6	0.191906	0.113772	0.091649	-0.0310867	0.414898	1.21156	0.969392	1.51422	1.21(0.97-1.51)	0.0250349	61.1086
Macrophage colony-stimulating factor 1 levels	Thyroid cancer	Inverse variance weighted (fixed effects)	6	0.119062	0.0943642	0.207046	-0.0658917	0.304016	1.12644	0.936232	1.35529	1.13(0.94-1.36)	0.0250349	61.1086
Macrophage colony-stimulating factor 1 levels	Thyroid cancer	Weighted mode	6	0.21033	0.124423	0.151735	-0.0335394	0.454199	1.23408	0.967017	1.57491	1.23(0.97-1.57)	0.0250349	61.1086
Macrophage colony-stimulating factor 1 levels	Thyroid cancer	Simple mode	6	0.21033	0.227582	0.397796	-0.235731	0.65639	1.23408	0.789993	1.92782	1.23(0.79-1.93)	0.0250349	61.1086
Cystatin D levels	Thyroid cancer	MR Egger	25	0.0424962	0.0454719	0.359724	-0.0466287	0.131621	1.04341	0.954442	1.14068	1.04(0.95-1.14)	0.189241	137.284
Cystatin D levels	Thyroid cancer	Weighted median	25	0.0356495	0.0367769	0.332374	-0.0364333	0.107732	1.03629	0.964222	1.11375	1.04(0.96-1.11)	0.189241	137.284
Cystatin D levels	Thyroid cancer	Inverse variance weighted (fixed effects)	25	0.0373494	0.0323101	0.247694	-0.0259783	0.100677	1.03806	0.974356	1.10592	1.04(0.97-1.11)	0.189241	137.284
Cystatin D levels	Thyroid cancer	Weighted mode	25	0.0363357	0.0345909	0.303979	-0.0314626	0.104134	1.037	0.969027	1.10975	1.04(0.97-1.11)	0.189241	137.284
Cystatin D levels	Thyroid cancer	Simple mode	25	0.0162813	0.137667	0.906841	-0.253546	0.286108	1.01641	0.776044	1.33124	1.02(0.78-1.33)	0.189241	137.284
Fractalkine levels	Thyroid cancer	MR Egger	12	0.674566	0.500257	0.207263	-0.305937	1.65507	1.96318	0.736433	5.23345	1.96(0.74-5.23)	0.0254842	27.0202
Fractalkine levels	Thyroid cancer	Weighted median	12	-0.0229671	0.132916	0.862813	-0.283482	0.237548	0.977295	0.753157	1.26814	0.98(0.75-1.27)	0.0254842	27.0202
Fractalkine levels	Thyroid cancer	Inverse variance weighted (fixed effects)	12	-0.0265832	0.094002	0.777334	-0.210827	0.157661	0.973767	0.809914	1.17077	0.97(0.81-1.17)	0.0254842	27.0202
Fractalkine levels	Thyroid cancer	Weighted mode	12	-0.0407314	0.192925	0.83665	-0.418865	0.337402	0.960087	0.657793	1.4013	0.96(0.66-1.40)	0.0254842	27.0202
Fractalkine levels	Thyroid cancer	Simple mode	12	-0.0526699	0.202494	0.799586	-0.449558	0.344218	0.948693	0.63791	1.41089	0.95(0.64-1.41)	0.0254842	27.0202
C-X-C motif chemokine 1 levels	Thyroid cancer	MR Egger	7	-0.0502058	0.116789	0.685177	-0.279113	0.178701	0.951034	0.756454	1.19566	0.95(0.76-1.20)	0.0476432	84.1018
C-X-C motif chemokine 1 levels	Thyroid cancer	Weighted median	7	-0.00548453	0.0734334	0.940464	-0.149414	0.138445	0.99453	0.861213	1.14849	0.99(0.86-1.15)	0.0476432	84.1018
C-X-C motif chemokine 1 levels	Thyroid cancer	Inverse variance weighted (fixed effects)	7	0.0176902	0.0702703	0.801238	-0.12004	0.15542	1.01785	0.886885	1.16815	1.02(0.89-1.17)	0.0476432	84.1018
C-X-C motif chemokine 1 levels	Thyroid cancer	Weighted mode	7	-0.00913843	0.0728267	0.904241	-0.151879	0.133602	0.990903	0.859092	1.14294	0.99(0.86-1.14)	0.0476432	84.1018
C-X-C motif chemokine 1 levels	Thyroid cancer	Simple mode	7	0.272015	0.157709	0.135326	-0.037095	0.581125	1.31261	0.963585	1.78805	1.31(0.96-1.79)	0.0476432	84.1018
C-X-C motif chemokine 10 levels	Thyroid cancer	MR Egger	13	0.272679	0.555245	0.633009	-0.815602	1.36096	1.31348	0.442373	3.89993	1.31(0.44-3.90)	0.0213005	23.9103
C-X-C motif chemokine 10 levels	Thyroid cancer	Weighted median	13	-0.0814542	0.139485	0.559246	-0.354846	0.191937	0.921775	0.701282	1.21159	0.92(0.70-1.21)	0.0213005	23.9103
C-X-C motif chemokine 10 levels	Thyroid cancer	Inverse variance weighted (fixed effects)	13	-0.0711884	0.0994772	0.474223	-0.266164	0.123787	0.931286	0.766314	1.13177	0.93(0.77-1.13)	0.0213005	23.9103
C-X-C motif chemokine 10 levels	Thyroid cancer	Weighted mode	13	-0.0661835	0.221839	0.770546	-0.500988	0.368621	0.935959	0.605932	1.44574	0.94(0.61-1.45)	0.0213005	23.9103
C-X-C motif chemokine 10 levels	Thyroid cancer	Simple mode	13	-0.0603887	0.21806	0.786541	-0.487786	0.367008	0.941399	0.613984	1.44341	0.94(0.61-1.44)	0.0213005	23.9103
C-X-C motif chemokine 11 levels	Thyroid cancer	MR Egger	15	0.00509247	0.211806	0.981183	-0.410047	0.420232	1.00511	0.663619	1.52232	1.01(0.66-1.52)	0.0402136	41.0997
C-X-C motif chemokine 11 levels	Thyroid cancer	Weighted median	15	0.0340781	0.103037	0.740844	-0.167875	0.236031	1.03467	0.84546	1.26621	1.03(0.85-1.27)	0.0402136	41.0997
C-X-C motif chemokine 11 levels	Thyroid cancer	Inverse variance weighted (fixed effects)	15	0.0339092	0.0708644	0.632288	-0.104985	0.172803	1.03449	0.900338	1.18863	1.03(0.90-1.19)	0.0402136	41.0997
C-X-C motif chemokine 11 levels	Thyroid cancer	Weighted mode	15	0.0231417	0.112834	0.84045	-0.198013	0.244296	1.02341	0.820359	1.27672	1.02(0.82-1.28)	0.0402136	41.0997
C-X-C motif chemokine 11 levels	Thyroid cancer	Simple mode	15	-0.235422	0.18317	0.219556	-0.594436	0.123592	0.790237	0.551874	1.13155	0.79(0.55-1.13)	0.0402136	41.0997
C-X-C motif chemokine 5 levels	Thyroid cancer	MR Egger	15	-0.0365829	0.0922275	0.698053	-0.217349	0.144183	0.964078	0.804649	1.1551	0.96(0.80-1.16)	0.101313	110.585
C-X-C motif chemokine 5 levels	Thyroid cancer	Weighted median	15	0.0265635	0.0528013	0.614905	-0.076927	0.130054	1.02692	0.925957	1.13889	1.03(0.93-1.14)	0.101313	110.585
C-X-C motif chemokine 5 levels	Thyroid cancer	Inverse variance weighted (multiplicative random effects)	15	0.0730335	0.0610438	0.231536	-0.0466122	0.192679	1.07577	0.954457	1.21249	1.08(0.95-1.21)	0.101313	110.585
C-X-C motif chemokine 5 levels	Thyroid cancer	Weighted mode	15	0.00808572	0.0564861	0.888215	-0.102627	0.118798	1.00812	0.902464	1.12614	1.01(0.90-1.13)	0.101313	110.585
C-X-C motif chemokine 5 levels	Thyroid cancer	Simple mode	15	0.361193	0.154622	0.0348824	0.0581351	0.664251	1.43504	1.05986	1.94304	1.44(1.06-1.94)	0.101313	110.585
C-X-C motif chemokine 6 levels	Thyroid cancer	MR Egger	6	-0.0109531	0.0802878	0.898078	-0.168317	0.146411	0.989107	0.845086	1.15767	0.99(0.85-1.16)	0.0830713	222.477
C-X-C motif chemokine 6 levels	Thyroid cancer	Weighted median	6	0.0507434	0.0535346	0.3432	-0.0541844	0.155671	1.05205	0.947257	1.16844	1.05(0.95-1.17)	0.0830713	222.477
C-X-C motif chemokine 6 levels	Thyroid cancer	Inverse variance weighted (fixed effects)	6	0.0754761	0.050443	0.134584	-0.0233921	0.174344	1.0784	0.976879	1.19047	1.08(0.98-1.19)	0.0830713	222.477
C-X-C motif chemokine 6 levels	Thyroid cancer	Weighted mode	6	0.0500849	0.0551643	0.405551	-0.058037	0.158207	1.05136	0.943615	1.17141	1.05(0.94-1.17)	0.0830713	222.477
C-X-C motif chemokine 6 levels	Thyroid cancer	Simple mode	6	0.0928735	0.136055	0.525185	-0.173795	0.359542	1.09732	0.840469	1.43267	1.10(0.84-1.43)	0.0830713	222.477
C-X-C motif chemokine 9 levels	Thyroid cancer	MR Egger	13	-0.100357	0.257289	0.703942	-0.604645	0.40393	0.904514	0.546269	1.4977	0.90(0.55-1.50)	0.0304471	35.5436
C-X-C motif chemokine 9 levels	Thyroid cancer	Weighted median	13	-0.0844576	0.125408	0.500654	-0.330258	0.161342	0.919011	0.718739	1.17509	0.92(0.72-1.18)	0.0304471	35.5436
C-X-C motif chemokine 9 levels	Thyroid cancer	Inverse variance weighted (fixed effects)	13	-0.0627971	0.0941112	0.504603	-0.247255	0.121661	0.939134	0.780942	1.12937	0.94(0.78-1.13)	0.0304471	35.5436
C-X-C motif chemokine 9 levels	Thyroid cancer	Weighted mode	13	-0.0801678	0.158859	0.622944	-0.391531	0.231195	0.922961	0.676021	1.26011	0.92(0.68-1.26)	0.0304471	35.5436
C-X-C motif chemokine 9 levels	Thyroid cancer	Simple mode	13	-0.0761437	0.182258	0.683486	-0.433369	0.281081	0.926683	0.648321	1.32456	0.93(0.65-1.32)	0.0304471	35.5436
Delta and Notch-like epidermal growth factor-related receptor levels	Thyroid cancer	MR Egger	12	-0.0713617	0.171198	0.685604	-0.40691	0.264186	0.931125	0.665704	1.30237	0.93(0.67-1.30)	0.0495215	53.795
Delta and Notch-like epidermal growth factor-related receptor levels	Thyroid cancer	Weighted median	12	-0.0795242	0.0876944	0.364495	-0.251405	0.0923568	0.923556	0.777707	1.09676	0.92(0.78-1.10)	0.0495215	53.795
Delta and Notch-like epidermal growth factor-related receptor levels	Thyroid cancer	Inverse variance weighted (fixed effects)	12	-0.105321	0.0665766	0.113661	-0.235811	0.0251692	0.900036	0.78993	1.02549	0.90(0.79-1.03)	0.0495215	53.795
Delta and Notch-like epidermal growth factor-related receptor levels	Thyroid cancer	Weighted mode	12	-0.0997892	0.0906534	0.294498	-0.27747	0.0778915	0.905028	0.757698	1.08101	0.91(0.76-1.08)	0.0495215	53.795
Delta and Notch-like epidermal growth factor-related receptor levels	Thyroid cancer	Simple mode	12	-0.0333736	0.156593	0.835129	-0.340295	0.273548	0.967177	0.71156	1.31462	0.97(0.71-1.31)	0.0495215	53.795
Protein S100-A12 levels	Thyroid cancer	MR Egger	8	-0.196622	0.256389	0.472236	-0.699145	0.305902	0.821501	0.49701	1.35785	0.82(0.50-1.36)	0.0253158	46.3819
Protein S100-A12 levels	Thyroid cancer	Weighted median	8	-0.285982	0.109524	0.00902428	-0.50065	-0.0713148	0.751276	0.606137	0.931169	0.75(0.61-0.93)	0.0253158	46.3819
Protein S100-A12 levels	Thyroid cancer	Inverse variance weighted (fixed effects)	8	-0.205642	0.0913417	0.0243633	-0.384672	-0.0266125	0.814124	0.680674	0.973738	0.81(0.68-0.97)	0.0253158	46.3819
Protein S100-A12 levels	Thyroid cancer	Weighted mode	8	-0.304732	0.114939	0.032882	-0.530012	-0.0794515	0.737321	0.588598	0.923623	0.74(0.59-0.92)	0.0253158	46.3819
Protein S100-A12 levels	Thyroid cancer	Simple mode	8	-0.382397	0.168306	0.0573054	-0.712277	-0.0525172	0.682224	0.490526	0.948838	0.68(0.49-0.95)	0.0253158	46.3819
Fibroblast growth factor 19 levels	Thyroid cancer	MR Egger	13	-0.270616	0.275381	0.346878	-0.810364	0.269132	0.762909	0.444696	1.30883	0.76(0.44-1.31)	0.0385562	38.2422
Fibroblast growth factor 19 levels	Thyroid cancer	Weighted median	13	-0.23471	0.10554	0.0261552	-0.441568	-0.0278519	0.7908	0.643027	0.972532	0.79(0.64-0.97)	0.0385562	38.2422
Fibroblast growth factor 19 levels	Thyroid cancer	Inverse variance weighted (fixed effects)	13	-0.242916	0.0754102	0.0012763	-0.39072	-0.0951116	0.784338	0.67657	0.909271	0.78(0.68-0.91)	0.0385562	38.2422
Fibroblast growth factor 19 levels	Thyroid cancer	Weighted mode	13	-0.271592	0.119341	0.0419984	-0.505499	-0.0376836	0.762166	0.603204	0.963018	0.76(0.60-0.96)	0.0385562	38.2422
Fibroblast growth factor 19 levels	Thyroid cancer	Simple mode	13	-0.297431	0.156652	0.0819125	-0.60447	0.00960746	0.742724	0.546364	1.00965	0.74(0.55-1.01)	0.0385562	38.2422
Fibroblast growth factor 21 levels	Thyroid cancer	MR Egger	9	0.0272761	0.290607	0.927851	-0.542313	0.596865	1.02765	0.581402	1.81642	1.03(0.58-1.82)	0.0260713	43.7528
Fibroblast growth factor 21 levels	Thyroid cancer	Weighted median	9	-0.0874317	0.111099	0.431298	-0.305185	0.130322	0.916281	0.736987	1.13919	0.92(0.74-1.14)	0.0260713	43.7528
Fibroblast growth factor 21 levels	Thyroid cancer	Inverse variance weighted (fixed effects)	9	-0.0741765	0.0851371	0.383612	-0.241045	0.0926922	0.928508	0.785806	1.09712	0.93(0.79-1.10)	0.0260713	43.7528
Fibroblast growth factor 21 levels	Thyroid cancer	Weighted mode	9	-0.101452	0.127438	0.448957	-0.35123	0.148327	0.903525	0.703822	1.15989	0.90(0.70-1.16)	0.0260713	43.7528
Fibroblast growth factor 21 levels	Thyroid cancer	Simple mode	9	0.128883	0.183104	0.501478	-0.230001	0.487768	1.13756	0.794533	1.62868	1.14(0.79-1.63)	0.0260713	43.7528
Fibroblast growth factor 23 levels	Thyroid cancer	MR Egger	12	-0.445987	0.533695	0.422863	-1.49203	0.600055	0.640192	0.224916	1.82222	0.64(0.22-1.82)	0.0270731	33.0995
Fibroblast growth factor 23 levels	Thyroid cancer	Weighted median	12	0.00408278	0.137924	0.976385	-0.266249	0.274414	1.00409	0.766249	1.31576	1.00(0.77-1.32)	0.0270731	33.0995
Fibroblast growth factor 23 levels	Thyroid cancer	Inverse variance weighted (fixed effects)	12	0.0218132	0.0965395	0.821239	-0.167404	0.211031	1.02205	0.845858	1.23495	1.02(0.85-1.23)	0.0270731	33.0995
Fibroblast growth factor 23 levels	Thyroid cancer	Weighted mode	12	0.00303365	0.167871	0.985906	-0.325994	0.332061	1.00304	0.721809	1.39384	1.00(0.72-1.39)	0.0270731	33.0995
Fibroblast growth factor 23 levels	Thyroid cancer	Simple mode	12	0.298848	0.237289	0.233944	-0.166239	0.763935	1.34831	0.846844	2.14671	1.35(0.85-2.15)	0.0270731	33.0995
Fibroblast growth factor 5 levels	Thyroid cancer	MR Egger	13	0.0109219	0.06037	0.859723	-0.107403	0.129247	1.01098	0.898163	1.13797	1.01(0.90-1.14)	0.136967	143.712
Fibroblast growth factor 5 levels	Thyroid cancer	Weighted median	13	-0.0355222	0.0478879	0.458222	-0.129383	0.0583382	0.965101	0.878638	1.06007	0.97(0.88-1.06)	0.136967	143.712
Fibroblast growth factor 5 levels	Thyroid cancer	Inverse variance weighted (fixed effects)	13	-0.0665733	0.042811	0.119934	-0.150483	0.0173362	0.935594	0.860293	1.01749	0.94(0.86-1.02)	0.136967	143.712
Fibroblast growth factor 5 levels	Thyroid cancer	Weighted mode	13	-0.0359848	0.0496776	0.482726	-0.133353	0.0613833	0.964655	0.875156	1.06331	0.96(0.88-1.06)	0.136967	143.712
Fibroblast growth factor 5 levels	Thyroid cancer	Simple mode	13	-0.107825	0.124908	0.404929	-0.352645	0.136994	0.897784	0.702827	1.14682	0.90(0.70-1.15)	0.136967	143.712
Fms-related tyrosine kinase 3 ligand levels	Thyroid cancer	MR Egger	18	0.0953741	0.377153	0.803582	-0.643847	0.834595	1.10007	0.525268	2.30388	1.10(0.53-2.30)	0.0351518	29.7613
Fms-related tyrosine kinase 3 ligand levels	Thyroid cancer	Weighted median	18	-0.134836	0.108613	0.214447	-0.347718	0.0780464	0.873859	0.706298	1.08117	0.87(0.71-1.08)	0.0351518	29.7613
Fms-related tyrosine kinase 3 ligand levels	Thyroid cancer	Inverse variance weighted (fixed effects)	18	-0.163355	0.0775482	0.0351612	-0.315349	-0.0113606	0.84929	0.729534	0.988704	0.85(0.73-0.99)	0.0351518	29.7613
Fms-related tyrosine kinase 3 ligand levels	Thyroid cancer	Weighted mode	18	-0.144561	0.200974	0.481727	-0.53847	0.249348	0.865402	0.583641	1.28319	0.87(0.58-1.28)	0.0351518	29.7613
Fms-related tyrosine kinase 3 ligand levels	Thyroid cancer	Simple mode	18	-0.140051	0.196306	0.485257	-0.524811	0.244708	0.869314	0.591667	1.27725	0.87(0.59-1.28)	0.0351518	29.7613
Glial cell line-derived neurotrophic factor levels	Thyroid cancer	MR Egger	12	-0.0242544	0.115059	0.837277	-0.24977	0.201261	0.976037	0.77898	1.22294	0.98(0.78-1.22)	0.0563278	73.2197
Glial cell line-derived neurotrophic factor levels	Thyroid cancer	Weighted median	12	-0.0331552	0.081998	0.685961	-0.193871	0.127561	0.967388	0.823764	1.13605	0.97(0.82-1.14)	0.0563278	73.2197
Glial cell line-derived neurotrophic factor levels	Thyroid cancer	Inverse variance weighted (fixed effects)	12	0.0156549	0.0636937	0.805849	-0.109185	0.140495	1.01578	0.896565	1.15084	1.02(0.90-1.15)	0.0563278	73.2197
Glial cell line-derived neurotrophic factor levels	Thyroid cancer	Weighted mode	12	-0.0326834	0.0830965	0.7016	-0.195553	0.130186	0.967845	0.82238	1.13904	0.97(0.82-1.14)	0.0563278	73.2197
Glial cell line-derived neurotrophic factor levels	Thyroid cancer	Simple mode	12	-0.0493927	0.14785	0.744607	-0.339179	0.240394	0.951807	0.712355	1.27175	0.95(0.71-1.27)	0.0563278	73.2197
Hepatocyte growth factor levels	Thyroid cancer	MR Egger	11	0.179468	0.319113	0.587578	-0.445993	0.804929	1.19658	0.640188	2.23654	1.20(0.64-2.24)	0.0249203	34.1467
Hepatocyte growth factor levels	Thyroid cancer	Weighted median	11	0.119048	0.130444	0.361434	-0.136622	0.374717	1.12642	0.8723	1.45458	1.13(0.87-1.45)	0.0249203	34.1467
Hepatocyte growth factor levels	Thyroid cancer	Inverse variance weighted (fixed effects)	11	0.0347789	0.0972027	0.720495	-0.155738	0.225296	1.03539	0.855783	1.25269	1.04(0.86-1.25)	0.0249203	34.1467
Hepatocyte growth factor levels	Thyroid cancer	Weighted mode	11	0.177124	0.170182	0.322482	-0.156433	0.51068	1.19378	0.855189	1.66642	1.19(0.86-1.67)	0.0249203	34.1467
Hepatocyte growth factor levels	Thyroid cancer	Simple mode	11	-0.0220354	0.236257	0.927532	-0.4851	0.441029	0.978206	0.615636	1.55431	0.98(0.62-1.55)	0.0249203	34.1467
Interferon gamma levels	Thyroid cancer	MR Egger	4	-0.805283	0.622066	0.324795	-2.02453	0.413968	0.446962	0.132056	1.51281	0.45(0.13-1.51)	0.00802856	22.9432
Interferon gamma levels	Thyroid cancer	Weighted median	4	0.268664	0.205561	0.19122	-0.134236	0.671563	1.30821	0.874384	1.95729	1.31(0.87-1.96)	0.00802856	22.9432
Interferon gamma levels	Thyroid cancer	Inverse variance weighted (fixed effects)	4	0.180125	0.1625	0.267662	-0.138375	0.498624	1.19737	0.870772	1.64645	1.20(0.87-1.65)	0.00802856	22.9432
Interferon gamma levels	Thyroid cancer	Weighted mode	4	0.298501	0.286221	0.373639	-0.262492	0.859493	1.34784	0.769133	2.36196	1.35(0.77-2.36)	0.00802856	22.9432
Interferon gamma levels	Thyroid cancer	Simple mode	4	0.298501	0.290337	0.379538	-0.270559	0.867561	1.34784	0.762953	2.3811	1.35(0.76-2.38)	0.00802856	22.9432
Interleukin-10 levels	Thyroid cancer	MR Egger	8	0.380428	0.380262	0.355723	-0.364886	1.12574	1.46291	0.694276	3.08251	1.46(0.69-3.08)	0.017776	32.3202
Interleukin-10 levels	Thyroid cancer	Weighted median	8	-0.279532	0.15378	0.0691029	-0.58094	0.0218757	0.756137	0.559372	1.02212	0.76(0.56-1.02)	0.017776	32.3202
Interleukin-10 levels	Thyroid cancer	Inverse variance weighted (fixed effects)	8	-0.153312	0.114761	0.181576	-0.378244	0.0716206	0.857862	0.685063	1.07425	0.86(0.69-1.07)	0.017776	32.3202
Interleukin-10 levels	Thyroid cancer	Weighted mode	8	-0.375176	0.241025	0.163524	-0.847586	0.0972333	0.687168	0.428448	1.10212	0.69(0.43-1.10)	0.017776	32.3202
Interleukin-10 levels	Thyroid cancer	Simple mode	8	-0.367479	0.265662	0.209095	-0.888177	0.153219	0.692478	0.411405	1.16558	0.69(0.41-1.17)	0.017776	32.3202
Interleukin-10 receptor subunit alpha levels	Thyroid cancer	MR Egger	4	-0.317405	0.280841	0.375702	-0.867854	0.233044	0.728036	0.419851	1.26244	0.73(0.42-1.26)	0.00794015	23.5869
Interleukin-10 receptor subunit alpha levels	Thyroid cancer	Weighted median	4	0.0260727	0.184283	0.88749	-0.335123	0.387268	1.02642	0.71525	1.47295	1.03(0.72-1.47)	0.00794015	23.5869
Interleukin-10 receptor subunit alpha levels	Thyroid cancer	Inverse variance weighted (fixed effects)	4	0.0431517	0.157142	0.78362	-0.264846	0.351149	1.0441	0.767324	1.4207	1.04(0.77-1.42)	0.00794015	23.5869
Interleukin-10 receptor subunit alpha levels	Thyroid cancer	Weighted mode	4	-0.154214	0.2961	0.638493	-0.734571	0.426142	0.857088	0.479711	1.53134	0.86(0.48-1.53)	0.00794015	23.5869
Interleukin-10 receptor subunit alpha levels	Thyroid cancer	Simple mode	4	0.272912	0.300654	0.430942	-0.31637	0.862194	1.31378	0.72879	2.36835	1.31(0.73-2.37)	0.00794015	23.5869
Interleukin-10 receptor subunit beta levels	Thyroid cancer	MR Egger	13	0.0347051	0.059988	0.574557	-0.0828713	0.152282	1.03531	0.92047	1.16449	1.04(0.92-1.16)	0.110578	136.491
Interleukin-10 receptor subunit beta levels	Thyroid cancer	Weighted median	13	0.0141193	0.0438262	0.747326	-0.0717801	0.100019	1.01422	0.930736	1.10519	1.01(0.93-1.11)	0.110578	136.491
Interleukin-10 receptor subunit beta levels	Thyroid cancer	Inverse variance weighted (fixed effects)	13	-0.0101954	0.0432251	0.813536	-0.0949167	0.0745259	0.989856	0.909449	1.07737	0.99(0.91-1.08)	0.110578	136.491
Interleukin-10 receptor subunit beta levels	Thyroid cancer	Weighted mode	13	0.0113546	0.0458771	0.808705	-0.0785644	0.101274	1.01142	0.924442	1.10658	1.01(0.92-1.11)	0.110578	136.491
Interleukin-10 receptor subunit beta levels	Thyroid cancer	Simple mode	13	-0.0729323	0.156913	0.650399	-0.380481	0.234617	0.929664	0.683532	1.26442	0.93(0.68-1.26)	0.110578	136.491
Interleukin-12 subunit beta levels	Thyroid cancer	MR Egger	24	0.0466721	0.0506676	0.366968	-0.0526365	0.145981	1.04778	0.948725	1.15717	1.05(0.95-1.16)	0.177004	131.821
Interleukin-12 subunit beta levels	Thyroid cancer	Weighted median	24	0.016424	0.0424643	0.698925	-0.066806	0.099654	1.01656	0.935377	1.10479	1.02(0.94-1.10)	0.177004	131.821
Interleukin-12 subunit beta levels	Thyroid cancer	Inverse variance weighted (fixed effects)	24	0.00453209	0.0331526	0.891265	-0.060447	0.0695112	1.00454	0.941344	1.07198	1.00(0.94-1.07)	0.177004	131.821
Interleukin-12 subunit beta levels	Thyroid cancer	Weighted mode	24	0.0302928	0.0418872	0.476848	-0.0518061	0.112392	1.03076	0.949513	1.11895	1.03(0.95-1.12)	0.177004	131.821
Interleukin-12 subunit beta levels	Thyroid cancer	Simple mode	24	-0.283953	0.131517	0.0415167	-0.541726	-0.0261801	0.752802	0.581743	0.97416	0.75(0.58-0.97)	0.177004	131.821
Interleukin-13 levels	Thyroid cancer	MR Egger	7	-0.378265	0.334283	0.30915	-1.03346	0.276931	0.685049	0.355774	1.31908	0.69(0.36-1.32)	0.0148602	25.3611
Interleukin-13 levels	Thyroid cancer	Weighted median	7	-0.0196602	0.156133	0.899796	-0.325681	0.286361	0.980532	0.722035	1.33157	0.98(0.72-1.33)	0.0148602	25.3611
Interleukin-13 levels	Thyroid cancer	Inverse variance weighted (fixed effects)	7	0.0219989	0.115655	0.849144	-0.204685	0.248683	1.02224	0.814904	1.28234	1.02(0.81-1.28)	0.0148602	25.3611
Interleukin-13 levels	Thyroid cancer	Weighted mode	7	0.0583312	0.231793	0.809708	-0.395983	0.512645	1.06007	0.673018	1.6697	1.06(0.67-1.67)	0.0148602	25.3611
Interleukin-13 levels	Thyroid cancer	Simple mode	7	0.0229644	0.248129	0.929274	-0.463368	0.509297	1.02323	0.629161	1.66412	1.02(0.63-1.66)	0.0148602	25.3611
Interleukin-15 receptor subunit alpha levels	Thyroid cancer	MR Egger	9	0.0198318	0.0818221	0.815436	-0.140539	0.180203	1.02003	0.868889	1.19746	1.02(0.87-1.20)	0.0939862	130.638
Interleukin-15 receptor subunit alpha levels	Thyroid cancer	Weighted median	9	0.0319907	0.0515715	0.535049	-0.0690895	0.133071	1.03251	0.933243	1.14233	1.03(0.93-1.14)	0.0939862	130.638
Interleukin-15 receptor subunit alpha levels	Thyroid cancer	Inverse variance weighted (fixed effects)	9	-0.00149478	0.047591	0.974943	-0.0947732	0.0917836	0.998506	0.909579	1.09613	1.00(0.91-1.10)	0.0939862	130.638
Interleukin-15 receptor subunit alpha levels	Thyroid cancer	Weighted mode	9	0.0329213	0.0529266	0.551241	-0.0708148	0.136658	1.03347	0.931634	1.14644	1.03(0.93-1.15)	0.0939862	130.638
Interleukin-15 receptor subunit alpha levels	Thyroid cancer	Simple mode	9	0.00530401	0.147203	0.97214	-0.283214	0.293822	1.00532	0.753359	1.34155	1.01(0.75-1.34)	0.0939862	130.638
Interleukin-17A levels	Thyroid cancer	MR Egger	6	-0.630738	0.468345	0.249309	-1.54869	0.287217	0.532199	0.212526	1.33271	0.53(0.21-1.33)	0.0125549	24.0071
Interleukin-17A levels	Thyroid cancer	Weighted median	6	-0.0775603	0.171262	0.650638	-0.413234	0.258113	0.925371	0.661508	1.29448	0.93(0.66-1.29)	0.0125549	24.0071
Interleukin-17A levels	Thyroid cancer	Inverse variance weighted (fixed effects)	6	-0.082034	0.134579	0.542153	-0.345809	0.181741	0.921241	0.707648	1.1993	0.92(0.71-1.20)	0.0125549	24.0071
Interleukin-17A levels	Thyroid cancer	Weighted mode	6	-0.141208	0.247209	0.592575	-0.625737	0.343322	0.868309	0.534867	1.40962	0.87(0.53-1.41)	0.0125549	24.0071
Interleukin-17A levels	Thyroid cancer	Simple mode	6	-0.226805	0.279227	0.453563	-0.774091	0.32048	0.797076	0.461123	1.37779	0.80(0.46-1.38)	0.0125549	24.0071
Interleukin-17C levels	Thyroid cancer	MR Egger	9	-1.02429	0.533277	0.0962236	-2.06952	0.0209317	0.359051	0.126247	1.02115	0.36(0.13-1.02)	0.0205544	26.4303
Interleukin-17C levels	Thyroid cancer	Weighted median	9	-0.0813887	0.140925	0.56358	-0.357601	0.194824	0.921835	0.699352	1.2151	0.92(0.70-1.22)	0.0205544	26.4303
Interleukin-17C levels	Thyroid cancer	Inverse variance weighted (fixed effects)	9	-0.0720693	0.0985724	0.464699	-0.265271	0.121133	0.930466	0.766998	1.12877	0.93(0.77-1.13)	0.0205544	26.4303
Interleukin-17C levels	Thyroid cancer	Weighted mode	9	-0.0270218	0.247593	0.915781	-0.512305	0.458261	0.97334	0.599113	1.58132	0.97(0.60-1.58)	0.0205544	26.4303
Interleukin-17C levels	Thyroid cancer	Simple mode	9	-0.0393259	0.224327	0.865195	-0.479006	0.400355	0.961437	0.619399	1.49235	0.96(0.62-1.49)	0.0205544	26.4303
Interleukin-18 levels	Thyroid cancer	MR Egger	12	-0.135912	0.178792	0.464697	-0.486344	0.214519	0.872919	0.61487	1.23927	0.87(0.61-1.24)	0.0427609	54.8338
Interleukin-18 levels	Thyroid cancer	Weighted median	12	0.148371	0.098241	0.130974	-0.0441816	0.340923	1.15994	0.95678	1.40625	1.16(0.96-1.41)	0.0427609	54.8338
Interleukin-18 levels	Thyroid cancer	Inverse variance weighted (fixed effects)	12	0.10134	0.0707087	0.1518	-0.0372492	0.239929	1.10665	0.963436	1.27116	1.11(0.96-1.27)	0.0427609	54.8338
Interleukin-18 levels	Thyroid cancer	Weighted mode	12	0.171323	0.118708	0.176822	-0.0613441	0.403989	1.18687	0.9405	1.49779	1.19(0.94-1.50)	0.0427609	54.8338
Interleukin-18 levels	Thyroid cancer	Simple mode	12	0.18378	0.162722	0.282752	-0.135155	0.502715	1.20175	0.87358	1.6532	1.20(0.87-1.65)	0.0427609	54.8338
interleukin-18 receptor 1 levels	Thyroid cancer	MR Egger	7	-0.0417694	0.056279	0.491347	-0.152076	0.0685374	0.959091	0.858923	1.07094	0.96(0.86-1.07)	0.15975	400.179
interleukin-18 receptor 1 levels	Thyroid cancer	Weighted median	7	-0.00570398	0.0390538	0.883878	-0.0822494	0.0708414	0.994312	0.921042	1.07341	0.99(0.92-1.07)	0.15975	400.179
interleukin-18 receptor 1 levels	Thyroid cancer	Inverse variance weighted (fixed effects)	7	0.00921863	0.0343432	0.788371	-0.0580941	0.0765314	1.00926	0.943561	1.07954	1.01(0.94-1.08)	0.15975	400.179
interleukin-18 receptor 1 levels	Thyroid cancer	Weighted mode	7	-0.00742754	0.0346624	0.837424	-0.0753658	0.0605107	0.9926	0.927404	1.06238	0.99(0.93-1.06)	0.15975	400.179
interleukin-18 receptor 1 levels	Thyroid cancer	Simple mode	7	0.00696793	0.0817381	0.934838	-0.153239	0.167175	1.00699	0.857925	1.18196	1.01(0.86-1.18)	0.15975	400.179
Interleukin-1-alpha levels	Thyroid cancer	MR Egger	11	0.343187	0.219299	0.152039	-0.0866385	0.773013	1.40943	0.917009	2.16628	1.41(0.92-2.17)	0.0389219	43.3441
Interleukin-1-alpha levels	Thyroid cancer	Weighted median	11	0.262903	0.112595	0.0195462	0.0422171	0.483589	1.3007	1.04312	1.62188	1.30(1.04-1.62)	0.0389219	43.3441
Interleukin-1-alpha levels	Thyroid cancer	Inverse variance weighted (multiplicative random effects)	11	0.217373	0.117386	0.0640566	-0.0127028	0.447449	1.24281	0.987378	1.56432	1.24(0.99-1.56)	0.0389219	43.3441
Interleukin-1-alpha levels	Thyroid cancer	Weighted mode	11	0.260301	0.128893	0.0710373	0.00767153	0.51293	1.29732	1.0077	1.67018	1.30(1.01-1.67)	0.0389219	43.3441
Interleukin-1-alpha levels	Thyroid cancer	Simple mode	11	-0.00614977	0.194325	0.975376	-0.387027	0.374727	0.993869	0.679073	1.45459	0.99(0.68-1.45)	0.0389219	43.3441
Interleukin-2 levels	Thyroid cancer	MR Egger	6	-0.11561	0.535086	0.839512	-1.16438	0.933158	0.890822	0.312117	2.54253	0.89(0.31-2.54)	0.0117776	23.3929
Interleukin-2 levels	Thyroid cancer	Weighted median	6	-0.0890505	0.156095	0.568346	-0.394997	0.216896	0.914799	0.673682	1.24221	0.91(0.67-1.24)	0.0117776	23.3929
Interleukin-2 levels	Thyroid cancer	Inverse variance weighted (fixed effects)	6	-0.089825	0.126386	0.477258	-0.337542	0.157892	0.914091	0.713522	1.17104	0.91(0.71-1.17)	0.0117776	23.3929
Interleukin-2 levels	Thyroid cancer	Weighted mode	6	-0.087815	0.256038	0.745566	-0.589649	0.414019	0.91593	0.554522	1.51289	0.92(0.55-1.51)	0.0117776	23.3929
Interleukin-2 levels	Thyroid cancer	Simple mode	6	-0.0855992	0.22808	0.722829	-0.532637	0.361438	0.917962	0.587055	1.43539	0.92(0.59-1.44)	0.0117776	23.3929
Interleukin-20 levels	Thyroid cancer	Inverse variance weighted (fixed effects)	2	-0.0263215	0.32141	0.934731	-0.656284	0.603641	0.974022	0.518775	1.82877	0.97(0.52-1.83)	0.00528652	31.2499
Interleukin-20 receptor subunit alpha levels	Thyroid cancer	MR Egger	3	0.939292	0.813511	0.454395	-0.655191	2.53377	2.55817	0.519343	12.601	2.56(0.52-12.60)	0.00674145	25.6557
Interleukin-20 receptor subunit alpha levels	Thyroid cancer	Weighted median	3	0.0985873	0.211329	0.640849	-0.315617	0.512791	1.10361	0.729339	1.66995	1.10(0.73- 1.67)	0.00674145	25.6557
Interleukin-20 receptor subunit alpha levels	Thyroid cancer	Inverse variance weighted (fixed effects)	3	0.0949433	0.183325	0.60453	-0.264373	0.454259	1.0996	0.767687	1.57501	1.10(0.77- 1.58)	0.00674145	25.6557
Interleukin-20 receptor subunit alpha levels	Thyroid cancer	Weighted mode	3	0.255459	0.239123	0.397239	-0.213222	0.724139	1.29105	0.807977	2.06295	1.29(0.81- 2.06)	0.00674145	25.6557
Interleukin-20 receptor subunit alpha levels	Thyroid cancer	Simple mode	3	-0.232383	0.353246	0.578229	-0.924746	0.45998	0.792642	0.396632	1.58404	0.79(0.40- 1.58)	0.00674145	25.6557
Interleukin-22 receptor subunit alpha-1 levels	Thyroid cancer	MR Egger	3	0.0453236	0.511591	0.943747	-0.957395	1.04804	1.04637	0.383892	2.85206	1.05(0.38-2.85)	0.00584961	23.1223
Interleukin-22 receptor subunit alpha-1 levels	Thyroid cancer	Weighted median	3	-0.0877089	0.257203	0.733096	-0.591828	0.41641	0.916027	0.553315	1.51651	0.92(0.55-1.52)	0.00584961	23.1223
Interleukin-22 receptor subunit alpha-1 levels	Thyroid cancer	Inverse variance weighted (fixed effects)	3	-0.0970844	0.198617	0.624982	-0.486373	0.292205	0.907479	0.614852	1.33938	0.91(0.61-1.34)	0.00584961	23.1223
Interleukin-22 receptor subunit alpha-1 levels	Thyroid cancer	Weighted mode	3	-0.071637	0.28757	0.826523	-0.635275	0.492001	0.930869	0.52979	1.63559	0.93(0.53-1.64)	0.00584961	23.1223
Interleukin-22 receptor subunit alpha-1 levels	Thyroid cancer	Simple mode	3	-0.00272404	0.286828	0.993285	-0.564908	0.55946	0.99728	0.568413	1.74973	1.00(0.57-1.75)	0.00584961	23.1223
Interleukin-24 levels	Thyroid cancer	MR Egger	4	0.41551	0.818032	0.661975	-1.18783	2.01885	1.51514	0.304881	7.52968	1.52(0.30-7.53)	0.00903678	25.8324
Interleukin-24 levels	Thyroid cancer	Weighted median	4	-0.159958	0.202698	0.430027	-0.557246	0.237329	0.852179	0.572785	1.26786	0.85(0.57-1.27)	0.00903678	25.8324
Interleukin-24 levels	Thyroid cancer	Inverse variance weighted (fixed effects)	4	-0.169608	0.16652	0.308419	-0.495987	0.156771	0.843996	0.60897	1.16973	0.84(0.61-1.17)	0.00903678	25.8324
Interleukin-24 levels	Thyroid cancer	Weighted mode	4	-0.180153	0.246034	0.517049	-0.662379	0.302074	0.835143	0.515623	1.35266	0.84(0.52-1.35)	0.00903678	25.8324
Interleukin-24 levels	Thyroid cancer	Simple mode	4	-0.180153	0.275675	0.560056	-0.720476	0.360171	0.835143	0.486521	1.43357	0.84(0.49-1.43)	0.00903678	25.8324
Interleukin-2 receptor subunit beta levels	Thyroid cancer	MR Egger	3	-0.865264	0.769637	0.462806	-2.37375	0.643225	0.420941	0.0931307	1.90261	0.42(0.09-1.90)	0.0059016	23.3251
Interleukin-2 receptor subunit beta levels	Thyroid cancer	Weighted median	3	-0.42177	0.238892	0.0774748	-0.889998	0.0464574	0.655885	0.410656	1.04755	0.66(0.41-1.05)	0.0059016	23.3251
Interleukin-2 receptor subunit beta levels	Thyroid cancer	Inverse variance weighted (fixed effects)	3	-0.459646	0.185255	0.0130958	-0.822745	-0.0965462	0.631507	0.439224	0.907968	0.63(0.44-0.91)	0.0059016	23.3251
Interleukin-2 receptor subunit beta levels	Thyroid cancer	Weighted mode	3	-0.392271	0.27716	0.292616	-0.935504	0.150963	0.675521	0.392388	1.16295	0.68(0.39-1.16)	0.0059016	23.3251
Interleukin-2 receptor subunit beta levels	Thyroid cancer	Simple mode	3	-0.396697	0.267776	0.276669	-0.921538	0.128144	0.672538	0.397907	1.13672	0.67(0.40-1.14)	0.0059016	23.3251
Interleukin-33 levels	Thyroid cancer	MR Egger	6	0.0248772	0.543274	0.965672	-1.03994	1.0897	1.02519	0.353476	2.97337	1.03(0.35-2.97)	0.0121087	24.0566
Interleukin-33 levels	Thyroid cancer	Weighted median	6	0.017318	0.182729	0.924494	-0.34083	0.375466	1.01747	0.71118	1.45567	1.02(0.71-1.46)	0.0121087	24.0566
Interleukin-33 levels	Thyroid cancer	Inverse variance weighted (fixed effects)	6	0.0258712	0.133362	0.846181	-0.235518	0.28726	1.02621	0.790162	1.33277	1.03(0.79-1.33)	0.0121087	24.0566
Interleukin-33 levels	Thyroid cancer	Weighted mode	6	-0.108654	0.259696	0.693024	-0.617658	0.400349	0.89704	0.539206	1.49235	0.90(0.54-1.49)	0.0121087	24.0566
Interleukin-33 levels	Thyroid cancer	Simple mode	6	-0.0467151	0.28605	0.876669	-0.607373	0.513943	0.954359	0.54478	1.67187	0.95(0.54-1.67)	0.0121087	24.0566
Interleukin-4 levels	Thyroid cancer	MR Egger	4	0.137982	1.14272	0.914928	-2.10175	2.37772	1.14795	0.122242	10.7803	1.15(0.12-10.78)	0.0103599	29.6778
Interleukin-4 levels	Thyroid cancer	Weighted median	4	0.0448835	0.252257	0.85878	-0.44954	0.539307	1.04591	0.637922	1.71482	1.05(0.64- 1.71)	0.0103599	29.6778
Interleukin-4 levels	Thyroid cancer	Inverse variance weighted (fixed effects)	4	-0.0413817	0.210287	0.843994	-0.453543	0.37078	0.959463	0.635373	1.44886	0.96(0.64- 1.45)	0.0103599	29.6778
Interleukin-4 levels	Thyroid cancer	Weighted mode	4	0.0590816	0.313337	0.862475	-0.555058	0.673221	1.06086	0.574039	1.96054	1.06(0.57- 1.96)	0.0103599	29.6778
Interleukin-4 levels	Thyroid cancer	Simple mode	4	0.323802	0.398477	0.475943	-0.457213	1.10482	1.38237	0.633046	3.01867	1.38(0.63- 3.02)	0.0103599	29.6778
Interleukin-5 levels	Thyroid cancer	MR Egger	3	0.537339	0.432991	0.431801	-0.311323	1.386	1.71145	0.732478	3.99883	1.71(0.73-4.00)	0.00663149	25.2344
Interleukin-5 levels	Thyroid cancer	Weighted median	3	-0.29444	0.215074	0.170995	-0.715985	0.127106	0.744949	0.48871	1.13554	0.74(0.49-1.14)	0.00663149	25.2344
Interleukin-5 levels	Thyroid cancer	Inverse variance weighted (fixed effects)	3	-0.144872	0.170021	0.394165	-0.478113	0.188368	0.865133	0.619952	1.20728	0.87(0.62-1.21)	0.00663149	25.2344
Interleukin-5 levels	Thyroid cancer	Weighted mode	3	-0.361683	0.320307	0.376044	-0.989484	0.266118	0.696503	0.371768	1.30489	0.70(0.37-1.30)	0.00663149	25.2344
Interleukin-5 levels	Thyroid cancer	Simple mode	3	-0.356879	0.289454	0.342854	-0.924209	0.21045	0.699857	0.396845	1.23423	0.70(0.40-1.23)	0.00663149	25.2344
Interleukin-6 levels	Thyroid cancer	MR Egger	5	0.154131	0.340694	0.681689	-0.513629	0.821891	1.16664	0.598321	2.2748	1.17(0.60-2.27)	0.00812987	23.424
Interleukin-6 levels	Thyroid cancer	Weighted median	5	0.132429	0.216018	0.539845	-0.290966	0.555824	1.1416	0.747541	1.74338	1.14(0.75-1.74)	0.00812987	23.424
Interleukin-6 levels	Thyroid cancer	Inverse variance weighted (fixed effects)	5	0.0993177	0.163814	0.544326	-0.221758	0.420393	1.10442	0.80111	1.52256	1.10(0.80-1.52)	0.00812987	23.424
Interleukin-6 levels	Thyroid cancer	Weighted mode	5	0.250519	0.281953	0.424468	-0.302109	0.803148	1.28469	0.739257	2.23256	1.28(0.74-2.23)	0.00812987	23.424
Interleukin-6 levels	Thyroid cancer	Simple mode	5	0.273616	0.291277	0.400727	-0.297286	0.844519	1.31471	0.742831	2.32686	1.31(0.74-2.33)	0.00812987	23.424
Interleukin-7 levels	Thyroid cancer	MR Egger	8	-0.617657	0.531312	0.289171	-1.65903	0.423716	0.539207	0.190324	1.52763	0.54(0.19-1.53)	0.0161733	30.2501
Interleukin-7 levels	Thyroid cancer	Weighted median	8	0.0763491	0.154343	0.620833	-0.226164	0.378862	1.07934	0.797587	1.46062	1.08(0.80-1.46)	0.0161733	30.2501
Interleukin-7 levels	Thyroid cancer	Inverse variance weighted (multiplicative random effects)	8	0.205136	0.17473	0.240389	-0.137335	0.547607	1.22769	0.871678	1.72911	1.23(0.87-1.73)	0.0161733	30.2501
Interleukin-7 levels	Thyroid cancer	Weighted mode	8	0.0511459	0.18891	0.794399	-0.319119	0.42141	1.05248	0.726789	1.52411	1.05(0.73-1.52)	0.0161733	30.2501
Interleukin-7 levels	Thyroid cancer	Simple mode	8	0.153903	0.236015	0.53516	-0.308686	0.616492	1.16638	0.734411	1.85242	1.17(0.73-1.85)	0.0161733	30.2501
Interleukin-8 levels	Thyroid cancer	MR Egger	9	0.172577	0.551925	0.763632	-0.909196	1.25435	1.18836	0.402848	3.50556	1.19(0.40-3.51)	0.0153357	25.492
Interleukin-8 levels	Thyroid cancer	Weighted median	9	0.207603	0.165882	0.210748	-0.117525	0.532732	1.23072	0.889118	1.70358	1.23(0.89-1.70)	0.0153357	25.492
Interleukin-8 levels	Thyroid cancer	Inverse variance weighted (fixed effects)	9	0.0976098	0.116807	0.403353	-0.131332	0.326552	1.10253	0.876926	1.38618	1.10(0.88-1.39)	0.0153357	25.492
Interleukin-8 levels	Thyroid cancer	Weighted mode	9	0.277055	0.269688	0.334328	-0.251534	0.805643	1.31924	0.777607	2.23814	1.32(0.78-2.24)	0.0153357	25.492
Interleukin-8 levels	Thyroid cancer	Simple mode	9	0.301895	0.300737	0.344845	-0.28755	0.89134	1.35242	0.750099	2.4384	1.35(0.75-2.44)	0.0153357	25.492
Latency-associated peptide transforming growth factor beta 1 levels	Thyroid cancer	MR Egger	15	-0.407539	0.294221	0.189318	-0.984212	0.169135	0.665286	0.373733	1.18428	0.67(0.37-1.18)	0.0352347	35.8252
Latency-associated peptide transforming growth factor beta 1 levels	Thyroid cancer	Weighted median	15	-0.263316	0.110086	0.0167609	-0.479085	-0.0475475	0.768499	0.61935	0.953565	0.77(0.62-0.95)	0.0352347	35.8252
Latency-associated peptide transforming growth factor beta 1 levels	Thyroid cancer	Inverse variance weighted (multiplicative random effects)	15	-0.0680218	0.122359	0.578266	-0.307846	0.171802	0.93424	0.735029	1.18744	0.93(0.74-1.19)	0.0352347	35.8252
Latency-associated peptide transforming growth factor beta 1 levels	Thyroid cancer	Weighted mode	15	-0.267449	0.129117	0.0572835	-0.520519	-0.0143786	0.76533	0.594212	0.985724	0.77(0.59-0.99)	0.0352347	35.8252
Latency-associated peptide transforming growth factor beta 1 levels	Thyroid cancer	Simple mode	15	-0.214344	0.182811	0.260566	-0.572654	0.143965	0.807071	0.564027	1.15484	0.81(0.56-1.15)	0.0352347	35.8252
Leukemia inhibitory factor levels	Thyroid cancer	MR Egger	5	-0.124076	0.444215	0.798152	-0.994738	0.746586	0.883313	0.36982	2.10979	0.88(0.37-2.11)	0.0113093	21.1524
Leukemia inhibitory factor levels	Thyroid cancer	Weighted median	5	0.0438824	0.195842	0.822702	-0.339967	0.427732	1.04486	0.711794	1.53377	1.04(0.71-1.53)	0.0113093	21.1524
Leukemia inhibitory factor levels	Thyroid cancer	Inverse variance weighted (fixed effects)	5	0.00435258	0.150061	0.97686	-0.289766	0.298472	1.00436	0.748438	1.3478	1.00(0.75-1.35)	0.0113093	21.1524
Leukemia inhibitory factor levels	Thyroid cancer	Weighted mode	5	-0.173051	0.251486	0.52921	-0.665963	0.319862	0.841095	0.513779	1.37694	0.84(0.51-1.38)	0.0113093	21.1524
Leukemia inhibitory factor levels	Thyroid cancer	Simple mode	5	-0.010429	0.253304	0.969132	-0.506906	0.486048	0.989625	0.602357	1.62588	0.99(0.60-1.63)	0.0113093	21.1524
Leukemia inhibitory factor receptor levels	Thyroid cancer	MR Egger	9	0.598899	0.274442	0.0654238	0.0609926	1.13681	1.82011	1.06289	3.1168	1.82(1.06-3.12)	0.0283684	38.1568
Leukemia inhibitory factor receptor levels	Thyroid cancer	Weighted median	9	0.130276	0.119269	0.274707	-0.103491	0.364042	1.13914	0.901684	1.43914	1.14(0.90-1.44)	0.0283684	38.1568
Leukemia inhibitory factor receptor levels	Thyroid cancer	Inverse variance weighted (fixed effects)	9	0.0264712	0.0862241	0.75884	-0.142528	0.19547	1.02682	0.867163	1.21588	1.03(0.87-1.22)	0.0283684	38.1568
Leukemia inhibitory factor receptor levels	Thyroid cancer	Weighted mode	9	0.245631	0.123928	0.0827858	0.00273244	0.488529	1.27843	1.00274	1.62992	1.28(1.00-1.63)	0.0283684	38.1568
Leukemia inhibitory factor receptor levels	Thyroid cancer	Simple mode	9	-0.0400174	0.251214	0.877384	-0.532396	0.452361	0.960773	0.587196	1.57202	0.96(0.59-1.57)	0.0283684	38.1568
Monocyte chemoattractant protein-1 levels	Thyroid cancer	MR Egger	15	0.0104183	0.113061	0.927986	-0.211181	0.232018	1.01047	0.809627	1.26114	1.01(0.81-1.26)	0.0564385	58.6619
Monocyte chemoattractant protein-1 levels	Thyroid cancer	Weighted median	15	-0.0230617	0.075275	0.759326	-0.170601	0.124477	0.977202	0.843158	1.13256	0.98(0.84-1.13)	0.0564385	58.6619
Monocyte chemoattractant protein-1 levels	Thyroid cancer	Inverse variance weighted (fixed effects)	15	-0.0226095	0.0583565	0.698432	-0.136988	0.0917692	0.977644	0.87198	1.09611	0.98(0.87-1.10)	0.0564385	58.6619
Monocyte chemoattractant protein-1 levels	Thyroid cancer	Weighted mode	15	-0.00707732	0.0856368	0.935305	-0.174925	0.160771	0.992948	0.83952	1.17442	0.99(0.84-1.17)	0.0564385	58.6619
Monocyte chemoattractant protein-1 levels	Thyroid cancer	Simple mode	15	-0.00707732	0.115512	0.952011	-0.233482	0.219327	0.992948	0.791772	1.24524	0.99(0.79-1.25)	0.0564385	58.6619
Monocyte chemoattractant protein 2 levels	Thyroid cancer	MR Egger	8	-0.129078	0.259132	0.636131	-0.636976	0.378821	0.878906	0.528889	1.46056	0.88(0.53-1.46)	0.0215153	37.5479
Monocyte chemoattractant protein 2 levels	Thyroid cancer	Weighted median	8	-0.078503	0.116893	0.501853	-0.307614	0.150608	0.924499	0.735199	1.16254	0.92(0.74-1.16)	0.0215153	37.5479
Monocyte chemoattractant protein 2 levels	Thyroid cancer	Inverse variance weighted (fixed effects)	8	-0.121299	0.0952458	0.20283	-0.30798	0.0653833	0.885769	0.73493	1.06757	0.89(0.73-1.07)	0.0215153	37.5479
Monocyte chemoattractant protein 2 levels	Thyroid cancer	Weighted mode	8	-0.0750911	0.142605	0.614762	-0.354597	0.204415	0.927659	0.701456	1.22681	0.93(0.70-1.23)	0.0215153	37.5479
Monocyte chemoattractant protein 2 levels	Thyroid cancer	Simple mode	8	-0.0694844	0.154776	0.667046	-0.372844	0.233876	0.932875	0.688772	1.26349	0.93(0.69-1.26)	0.0215153	37.5479
Monocyte chemoattractant protein-3 levels	Thyroid cancer	MR Egger	10	0.341021	0.331569	0.333801	-0.308854	0.990897	1.40638	0.734288	2.69365	1.41(0.73-2.69)	0.0315313	25.8249
Monocyte chemoattractant protein-3 levels	Thyroid cancer	Weighted median	10	-0.0213433	0.109846	0.84594	-0.236642	0.193956	0.978883	0.789274	1.21404	0.98(0.79-1.21)	0.0315313	25.8249
Monocyte chemoattractant protein-3 levels	Thyroid cancer	Inverse variance weighted (fixed effects)	10	-0.0468971	0.0843059	0.578024	-0.212137	0.118343	0.954186	0.808854	1.12563	0.95(0.81-1.13)	0.0315313	25.8249
Monocyte chemoattractant protein-3 levels	Thyroid cancer	Weighted mode	10	0.0317883	0.150333	0.837245	-0.262865	0.326441	1.0323	0.768846	1.38603	1.03(0.77-1.39)	0.0315313	25.8249
Monocyte chemoattractant protein-3 levels	Thyroid cancer	Simple mode	10	0.0575272	0.17839	0.754455	-0.292118	0.407172	1.05921	0.74668	1.50256	1.06(0.75-1.50)	0.0315313	25.8249
Monocyte chemoattractant protein-4 levels	Thyroid cancer	MR Egger	16	-0.0409543	0.105304	0.70319	-0.24735	0.165441	0.959873	0.780867	1.17991	0.96(0.78-1.18)	0.0711762	70.4953
Monocyte chemoattractant protein-4 levels	Thyroid cancer	Weighted median	16	0.0504986	0.0725925	0.486652	-0.0917828	0.19278	1.0518	0.912303	1.21262	1.05(0.91-1.21)	0.0711762	70.4953
Monocyte chemoattractant protein-4 levels	Thyroid cancer	Inverse variance weighted (fixed effects)	16	0.0919721	0.053473	0.0854375	-0.012835	0.196779	1.09633	0.987247	1.21748	1.10(0.99-1.22)	0.0711762	70.4953
Monocyte chemoattractant protein-4 levels	Thyroid cancer	Weighted mode	16	0.0539795	0.0695355	0.449648	-0.0823101	0.190269	1.05546	0.920986	1.20957	1.06(0.92-1.21)	0.0711762	70.4953
Monocyte chemoattractant protein-4 levels	Thyroid cancer	Simple mode	16	0.0419729	0.104489	0.693571	-0.162825	0.246771	1.04287	0.84974	1.27989	1.04(0.85-1.28)	0.0711762	70.4953
Macrophage inflammatory protein 1a levels	Thyroid cancer	MR Egger	9	-0.0695442	0.0975856	0.499123	-0.260812	0.121724	0.932819	0.770426	1.12944	0.93(0.77-1.13)	0.0767562	131.958
Macrophage inflammatory protein 1a levels	Thyroid cancer	Weighted median	9	-0.0614879	0.0582692	0.291317	-0.175696	0.0527198	0.940364	0.838873	1.05413	0.94(0.84-1.05)	0.0767562	131.958
Macrophage inflammatory protein 1a levels	Thyroid cancer	Inverse variance weighted (fixed effects)	9	-0.0318698	0.0560814	0.569847	-0.141789	0.0780498	0.968633	0.867804	1.08118	0.97(0.87-1.08)	0.0767562	131.958
Macrophage inflammatory protein 1a levels	Thyroid cancer	Weighted mode	9	-0.0664893	0.0599833	0.299871	-0.184057	0.051078	0.935673	0.831889	1.05241	0.94(0.83-1.05)	0.0767562	131.958
Macrophage inflammatory protein 1a levels	Thyroid cancer	Simple mode	9	-0.149172	0.203848	0.485183	-0.548714	0.25037	0.861421	0.577692	1.2845	0.86(0.58-1.28)	0.0767562	131.958
Matrix metalloproteinase-1 levels	Thyroid cancer	MR Egger	11	-0.0511931	0.205245	0.808633	-0.453474	0.351088	0.950095	0.635417	1.42061	0.95(0.64-1.42)	0.0301445	40.3606
Matrix metalloproteinase-1 levels	Thyroid cancer	Weighted median	11	-0.00321501	0.105861	0.975772	-0.210702	0.204272	0.99679	0.810015	1.22663	1.00(0.81-1.23)	0.0301445	40.3606
Matrix metalloproteinase-1 levels	Thyroid cancer	Inverse variance weighted (fixed effects)	11	0.0985692	0.0787679	0.210793	-0.055816	0.252954	1.10359	0.945713	1.28782	1.10(0.95-1.29)	0.0301445	40.3606
[truncated: 112 more rows]

## Sheet: Supplementary Table 6
Supplementary Table 6. Causal effects of thyroid cancer on inflammatory cytokines
[truncated: 456 more rows]

[truncated: 10 more sheets: Supplementary Table 7, Supplementary Table 8, Supplementary Table 9, Supplementary Table 10, Supplementary Table 11, Supplementary Table 12, Supplementary Table 13, Supplementary Table 14, Supplementary Table 15, Supplementary Table 16]
